# Supplementary material for: Slowed Gompertzian ageing in long-lived C. elegans results from expansion of decrepitude, not decelerated ageing
Source: Nat Commun. 2026 Apr 13;17:5182. doi: 10.1038/s41467-026-71780-7 (PMC13254367; doi:10.1038/s41467-026-71780-7)
Supplement: Supplementary file 4 — Source Data [file 41467_2026_71780_MOESM4_ESM.xlsx]

## Sheet: Data
Trial	Cohort	Lifespan (days since L4)	Frequency (number of individuals)	Censor (1)	H-span (days)	G-span (Days)	P/pIC/pnIC
1	N2 15	2	1	1	N/A	N/A	N/A
1	N2 15	2	1	1	N/A	N/A	N/A
1	N2 15	2	1	1	N/A	N/A	N/A
1	N2 15	4	1	1	N/A	N/A	N/A
1	N2 15	4	1	1	N/A	N/A	N/A
1	N2 15	4	1	1	N/A	N/A	N/A
1	N2 15	4	1	1	N/A	N/A	N/A
1	N2 15	4	1	1	N/A	N/A	N/A
1	N2 15	4	1	1	N/A	N/A	N/A
1	N2 15	4	1	1	N/A	N/A	N/A
1	N2 15	4	1	1	N/A	N/A	N/A
1	N2 15	4	1	1	N/A	N/A	N/A
1	N2 15	4	1	1	N/A	N/A	N/A
1	N2 15	6	1	1	N/A	N/A	N/A
1	N2 15	6	1	1	N/A	N/A	N/A
1	N2 15	8	1	1	N/A	N/A	N/A
1	N2 15	8	1	1	N/A	N/A	N/A
1	N2 15	8	1	1	N/A	N/A	N/A
1	N2 15	8	1	1	N/A	N/A	N/A
1	N2 15	8	1	1	N/A	N/A	N/A
1	N2 15	12	1	0	N/A	N/A	N/A
1	N2 15	16	1	1	N/A	N/A	N/A
1	N2 15	16	1	0	N/A	N/A	N/A
1	N2 15	18	1	0	N/A	N/A	N/A
1	N2 15	18	1	0	N/A	N/A	N/A
1	N2 15	20	1	0	N/A	N/A	N/A
1	N2 15	22	1	0	N/A	N/A	N/A
1	N2 15	22	1	0	N/A	N/A	N/A
1	N2 15	22	1	0	N/A	N/A	N/A
1	N2 15	22	1	0	N/A	N/A	N/A
1	N2 15	22	1	0	N/A	N/A	N/A
1	N2 15	22	1	0	N/A	N/A	N/A
1	N2 15	22	1	0	N/A	N/A	N/A
1	N2 15	24	1	0	N/A	N/A	N/A
1	N2 15	24	1	0	N/A	N/A	N/A
1	N2 15	24	1	0	N/A	N/A	N/A
1	N2 15	24	1	0	N/A	N/A	N/A
1	N2 15	24	1	0	N/A	N/A	N/A
1	N2 15	26	1	1	N/A	N/A	N/A
1	N2 15	26	1	0	N/A	N/A	N/A
1	N2 15	26	1	0	N/A	N/A	N/A
1	N2 15	26	1	0	N/A	N/A	N/A
1	N2 15	26	1	0	N/A	N/A	N/A
1	N2 15	26	1	0	N/A	N/A	N/A
1	N2 15	26	1	0	N/A	N/A	N/A
1	N2 15	26	1	0	N/A	N/A	N/A
1	N2 15	26	1	0	N/A	N/A	N/A
1	N2 15	26	1	0	N/A	N/A	N/A
1	N2 15	28	1	0	N/A	N/A	N/A
1	N2 15	28	1	0	N/A	N/A	N/A
1	N2 15	28	1	0	N/A	N/A	N/A
1	N2 15	28	1	0	N/A	N/A	N/A
1	N2 15	28	1	0	N/A	N/A	N/A
1	N2 15	28	1	0	N/A	N/A	N/A
1	N2 15	28	1	0	N/A	N/A	N/A
1	N2 15	28	1	0	N/A	N/A	N/A
1	N2 15	28	1	0	N/A	N/A	N/A
1	N2 15	28	1	0	N/A	N/A	N/A
1	N2 15	28	1	0	N/A	N/A	N/A
1	N2 15	28	1	0	N/A	N/A	N/A
1	N2 15	28	1	0	N/A	N/A	N/A
1	N2 15	28	1	0	N/A	N/A	N/A
1	N2 15	28	1	0	N/A	N/A	N/A
1	N2 15	28	1	0	N/A	N/A	N/A
1	N2 15	30	1	0	N/A	N/A	N/A
1	N2 15	30	1	0	N/A	N/A	N/A
1	N2 15	30	1	0	N/A	N/A	N/A
1	N2 15	30	1	0	N/A	N/A	N/A
1	N2 15	30	1	0	N/A	N/A	N/A
1	N2 15	30	1	0	N/A	N/A	N/A
1	N2 15	30	1	0	N/A	N/A	N/A
1	N2 15	30	1	0	N/A	N/A	N/A
1	N2 15	32	1	0	N/A	N/A	N/A
1	N2 15	32	1	0	N/A	N/A	N/A
1	N2 15	32	1	0	N/A	N/A	N/A
1	N2 15	32	1	0	N/A	N/A	N/A
1	N2 15	32	1	0	N/A	N/A	N/A
1	N2 15	32	1	0	N/A	N/A	N/A
1	N2 15	32	1	0	N/A	N/A	N/A
1	N2 15	32	1	0	N/A	N/A	N/A
1	N2 15	32	1	0	N/A	N/A	N/A
1	N2 15	32	1	0	N/A	N/A	N/A
1	N2 15	32	1	0	N/A	N/A	N/A
1	N2 15	32	1	0	N/A	N/A	N/A
1	N2 15	32	1	0	N/A	N/A	N/A
1	N2 15	32	1	0	N/A	N/A	N/A
1	N2 15	32	1	0	N/A	N/A	N/A
1	N2 15	34	1	0	N/A	N/A	N/A
1	N2 15	34	1	0	N/A	N/A	N/A
1	N2 15	34	1	0	N/A	N/A	N/A
1	N2 15	34	1	0	N/A	N/A	N/A
1	N2 15	34	1	0	N/A	N/A	N/A
1	N2 15	34	1	0	N/A	N/A	N/A
1	N2 15	34	1	0	N/A	N/A	N/A
1	N2 15	34	1	0	N/A	N/A	N/A
1	N2 15	34	1	0	N/A	N/A	N/A
1	N2 15	34	1	0	N/A	N/A	N/A
1	N2 15	34	1	0	N/A	N/A	N/A
1	N2 15	34	1	0	N/A	N/A	N/A
1	N2 15	34	1	0	N/A	N/A	N/A
1	N2 15	34	1	0	N/A	N/A	N/A
1	N2 15	36	1	0	N/A	N/A	N/A
1	N2 15	36	1	0	N/A	N/A	N/A
1	N2 15	38	1	0	N/A	N/A	N/A
1	N2 15	44	1	0	N/A	N/A	N/A
1	N2 15 carb	2	1	1	N/A	N/A	N/A
1	N2 15 carb	2	1	1	N/A	N/A	N/A
1	N2 15 carb	2	1	1	N/A	N/A	N/A
1	N2 15 carb	2	1	1	N/A	N/A	N/A
1	N2 15 carb	2	1	1	N/A	N/A	N/A
1	N2 15 carb	2	1	1	N/A	N/A	N/A
1	N2 15 carb	2	1	1	N/A	N/A	N/A
1	N2 15 carb	2	1	1	N/A	N/A	N/A
1	N2 15 carb	2	1	1	N/A	N/A	N/A
1	N2 15 carb	2	1	1	N/A	N/A	N/A
1	N2 15 carb	4	1	1	N/A	N/A	N/A
1	N2 15 carb	4	1	1	N/A	N/A	N/A
1	N2 15 carb	4	1	1	N/A	N/A	N/A
1	N2 15 carb	4	1	1	N/A	N/A	N/A
1	N2 15 carb	4	1	1	N/A	N/A	N/A
1	N2 15 carb	6	1	1	N/A	N/A	N/A
1	N2 15 carb	6	1	1	N/A	N/A	N/A
1	N2 15 carb	6	1	1	N/A	N/A	N/A
1	N2 15 carb	8	1	1	N/A	N/A	N/A
1	N2 15 carb	10	1	1	N/A	N/A	N/A
1	N2 15 carb	10	1	1	N/A	N/A	N/A
1	N2 15 carb	14	1	0	N/A	N/A	N/A
1	N2 15 carb	16	1	1	N/A	N/A	N/A
1	N2 15 carb	16	1	1	N/A	N/A	N/A
1	N2 15 carb	16	1	0	N/A	N/A	N/A
1	N2 15 carb	22	1	0	N/A	N/A	N/A
1	N2 15 carb	22	1	0	N/A	N/A	N/A
1	N2 15 carb	26	1	0	N/A	N/A	N/A
1	N2 15 carb	28	1	0	N/A	N/A	N/A
1	N2 15 carb	28	1	0	N/A	N/A	N/A
1	N2 15 carb	28	1	0	N/A	N/A	N/A
1	N2 15 carb	28	1	0	N/A	N/A	N/A
1	N2 15 carb	28	1	0	N/A	N/A	N/A
1	N2 15 carb	28	1	0	N/A	N/A	N/A
1	N2 15 carb	30	1	0	N/A	N/A	N/A
1	N2 15 carb	30	1	0	N/A	N/A	N/A
1	N2 15 carb	32	1	0	N/A	N/A	N/A
1	N2 15 carb	32	1	0	N/A	N/A	N/A
1	N2 15 carb	32	1	0	N/A	N/A	N/A
1	N2 15 carb	34	1	0	N/A	N/A	N/A
1	N2 15 carb	34	1	0	N/A	N/A	N/A
1	N2 15 carb	34	1	0	N/A	N/A	N/A
1	N2 15 carb	34	1	0	N/A	N/A	N/A
1	N2 15 carb	36	1	0	N/A	N/A	N/A
1	N2 15 carb	36	1	0	N/A	N/A	N/A
1	N2 15 carb	36	1	0	N/A	N/A	N/A
1	N2 15 carb	36	1	0	N/A	N/A	N/A
1	N2 15 carb	36	1	0	N/A	N/A	N/A
1	N2 15 carb	36	1	0	N/A	N/A	N/A
1	N2 15 carb	38	1	0	N/A	N/A	N/A
1	N2 15 carb	38	1	0	N/A	N/A	N/A
1	N2 15 carb	38	1	0	N/A	N/A	N/A
1	N2 15 carb	38	1	0	N/A	N/A	N/A
1	N2 15 carb	40	1	1	N/A	N/A	N/A
1	N2 15 carb	40	1	0	N/A	N/A	N/A
1	N2 15 carb	40	1	0	N/A	N/A	N/A
1	N2 15 carb	40	1	0	N/A	N/A	N/A
1	N2 15 carb	40	1	0	N/A	N/A	N/A
1	N2 15 carb	40	1	0	N/A	N/A	N/A
1	N2 15 carb	42	1	0	N/A	N/A	N/A
1	N2 15 carb	42	1	0	N/A	N/A	N/A
1	N2 15 carb	42	1	0	N/A	N/A	N/A
1	N2 15 carb	42	1	0	N/A	N/A	N/A
1	N2 15 carb	42	1	0	N/A	N/A	N/A
1	N2 15 carb	44	1	0	N/A	N/A	N/A
1	N2 15 carb	44	1	0	N/A	N/A	N/A
1	N2 15 carb	44	1	0	N/A	N/A	N/A
1	N2 15 carb	44	1	0	N/A	N/A	N/A
1	N2 15 carb	46	1	0	N/A	N/A	N/A
1	N2 15 carb	46	1	0	N/A	N/A	N/A
1	N2 15 carb	46	1	0	N/A	N/A	N/A
1	N2 15 carb	46	1	0	N/A	N/A	N/A
1	N2 15 carb	46	1	0	N/A	N/A	N/A
1	N2 15 carb	46	1	0	N/A	N/A	N/A
1	N2 15 carb	46	1	0	N/A	N/A	N/A
1	N2 15 carb	48	1	0	N/A	N/A	N/A
1	N2 15 carb	48	1	0	N/A	N/A	N/A
1	N2 15 carb	48	1	0	N/A	N/A	N/A
1	N2 15 carb	48	1	0	N/A	N/A	N/A
1	N2 15 carb	48	1	0	N/A	N/A	N/A
1	N2 15 carb	48	1	0	N/A	N/A	N/A
1	N2 15 carb	48	1	0	N/A	N/A	N/A
1	N2 15 carb	48	1	0	N/A	N/A	N/A
1	N2 15 carb	50	1	0	N/A	N/A	N/A
1	N2 15 carb	50	1	0	N/A	N/A	N/A
1	N2 15 carb	50	1	0	N/A	N/A	N/A
1	N2 15 carb	50	1	0	N/A	N/A	N/A
1	N2 15 carb	50	1	0	N/A	N/A	N/A
1	N2 15 carb	50	1	0	N/A	N/A	N/A
1	N2 15 carb	52	1	0	N/A	N/A	N/A
1	N2 15 carb	52	1	0	N/A	N/A	N/A
1	N2 15 carb	52	1	0	N/A	N/A	N/A
1	N2 15 carb	52	1	0	N/A	N/A	N/A
1	N2 15 carb	52	1	0	N/A	N/A	N/A
1	N2 15 carb	52	1	0	N/A	N/A	N/A
1	N2 15 carb	54	1	0	N/A	N/A	N/A
1	N2 15 carb	54	1	0	N/A	N/A	N/A
1	N2 15 carb	54	1	0	N/A	N/A	N/A
1	N2 15 carb	54	1	0	N/A	N/A	N/A
1	N2 15 carb	54	1	0	N/A	N/A	N/A
1	N2 15 carb	54	1	0	N/A	N/A	N/A
1	N2 15 carb	56	1	0	N/A	N/A	N/A
1	N2 15 carb	56	1	0	N/A	N/A	N/A
1	N2 15 carb	60	1	0	N/A	N/A	N/A
1	N2 15 carb	66	1	0	N/A	N/A	N/A
1	N2 20	4	1	1	N/A	N/A	N/A
1	N2 20	4	1	1	N/A	N/A	N/A
1	N2 20	4	1	1	N/A	N/A	N/A
1	N2 20	4	1	1	N/A	N/A	N/A
1	N2 20	4	1	1	N/A	N/A	N/A
1	N2 20	4	1	1	N/A	N/A	N/A
1	N2 20	6	1	1	N/A	N/A	N/A
1	N2 20	6	1	1	N/A	N/A	N/A
1	N2 20	6	1	1	N/A	N/A	N/A
1	N2 20	8	1	0	N/A	N/A	N/A
1	N2 20	10	1	0	N/A	N/A	N/A
1	N2 20	10	1	0	N/A	N/A	N/A
1	N2 20	10	1	0	N/A	N/A	N/A
1	N2 20	10	1	0	N/A	N/A	N/A
1	N2 20	10	1	0	N/A	N/A	N/A
1	N2 20	10	1	0	N/A	N/A	N/A
1	N2 20	10	1	0	N/A	N/A	N/A
1	N2 20	12	1	0	N/A	N/A	N/A
1	N2 20	12	1	0	N/A	N/A	N/A
1	N2 20	12	1	0	N/A	N/A	N/A
1	N2 20	12	1	0	N/A	N/A	N/A
1	N2 20	14	1	0	N/A	N/A	N/A
1	N2 20	14	1	0	N/A	N/A	N/A
1	N2 20	14	1	0	N/A	N/A	N/A
1	N2 20	14	1	0	N/A	N/A	N/A
1	N2 20	14	1	0	N/A	N/A	N/A
1	N2 20	14	1	0	N/A	N/A	N/A
1	N2 20	14	1	0	N/A	N/A	N/A
1	N2 20	14	1	0	N/A	N/A	N/A
1	N2 20	14	1	0	N/A	N/A	N/A
1	N2 20	16	1	0	N/A	N/A	N/A
1	N2 20	16	1	0	N/A	N/A	N/A
1	N2 20	16	1	0	N/A	N/A	N/A
1	N2 20	16	1	0	N/A	N/A	N/A
1	N2 20	16	1	0	N/A	N/A	N/A
1	N2 20	16	1	0	N/A	N/A	N/A
1	N2 20	16	1	0	N/A	N/A	N/A
1	N2 20	16	1	0	N/A	N/A	N/A
1	N2 20	16	1	0	N/A	N/A	N/A
1	N2 20	16	1	0	N/A	N/A	N/A
1	N2 20	16	1	0	N/A	N/A	N/A
1	N2 20	16	1	0	N/A	N/A	N/A
1	N2 20	18	1	0	N/A	N/A	N/A
1	N2 20	18	1	0	N/A	N/A	N/A
1	N2 20	18	1	0	N/A	N/A	N/A
1	N2 20	18	1	0	N/A	N/A	N/A
1	N2 20	18	1	0	N/A	N/A	N/A
1	N2 20	18	1	0	N/A	N/A	N/A
1	N2 20	18	1	0	N/A	N/A	N/A
1	N2 20	18	1	0	N/A	N/A	N/A
1	N2 20	20	1	0	N/A	N/A	N/A
1	N2 20	20	1	0	N/A	N/A	N/A
1	N2 20	20	1	0	N/A	N/A	N/A
1	N2 20	20	1	0	N/A	N/A	N/A
1	N2 20	20	1	0	N/A	N/A	N/A
1	N2 20	20	1	0	N/A	N/A	N/A
1	N2 20	20	1	0	N/A	N/A	N/A
1	N2 20	20	1	0	N/A	N/A	N/A
1	N2 20	20	1	0	N/A	N/A	N/A
1	N2 20	20	1	0	N/A	N/A	N/A
1	N2 20	20	1	0	N/A	N/A	N/A
1	N2 20	22	1	0	N/A	N/A	N/A
1	N2 20	22	1	0	N/A	N/A	N/A
1	N2 20	22	1	0	N/A	N/A	N/A
1	N2 20	22	1	0	N/A	N/A	N/A
1	N2 20	22	1	0	N/A	N/A	N/A
1	N2 20	22	1	0	N/A	N/A	N/A
1	N2 20	22	1	0	N/A	N/A	N/A
1	N2 20	22	1	0	N/A	N/A	N/A
1	N2 20	22	1	0	N/A	N/A	N/A
1	N2 20	22	1	0	N/A	N/A	N/A
1	N2 20	22	1	0	N/A	N/A	N/A
1	N2 20	22	1	0	N/A	N/A	N/A
1	N2 20	24	1	0	N/A	N/A	N/A
1	N2 20	24	1	0	N/A	N/A	N/A
1	N2 20	24	1	0	N/A	N/A	N/A
1	N2 20	24	1	0	N/A	N/A	N/A
1	N2 20	24	1	0	N/A	N/A	N/A
1	N2 20	24	1	0	N/A	N/A	N/A
1	N2 20	24	1	0	N/A	N/A	N/A
1	N2 20	24	1	0	N/A	N/A	N/A
1	N2 20	24	1	0	N/A	N/A	N/A
1	N2 20	24	1	0	N/A	N/A	N/A
1	N2 20	24	1	0	N/A	N/A	N/A
1	N2 20	24	1	0	N/A	N/A	N/A
1	N2 20	24	1	0	N/A	N/A	N/A
1	N2 20	24	1	0	N/A	N/A	N/A
1	N2 20	24	1	0	N/A	N/A	N/A
1	N2 20	24	1	0	N/A	N/A	N/A
1	N2 20	24	1	0	N/A	N/A	N/A
1	N2 20	26	1	0	N/A	N/A	N/A
1	N2 20	26	1	0	N/A	N/A	N/A
1	N2 20	26	1	0	N/A	N/A	N/A
1	N2 20	26	1	0	N/A	N/A	N/A
1	N2 20	26	1	0	N/A	N/A	N/A
1	N2 20	26	1	0	N/A	N/A	N/A
1	N2 20	26	1	0	N/A	N/A	N/A
1	N2 20	26	1	0	N/A	N/A	N/A
1	N2 20	26	1	0	N/A	N/A	N/A
1	N2 20	26	1	0	N/A	N/A	N/A
1	N2 20	28	1	0	N/A	N/A	N/A
1	N2 20	28	1	0	N/A	N/A	N/A
1	N2 20	30	1	0	N/A	N/A	N/A
1	N2 20	30	1	0	N/A	N/A	N/A
1	N2 20	32	1	0	N/A	N/A	N/A
1	N2 20 carb	2	1	1	N/A	N/A	N/A
1	N2 20 carb	2	1	1	N/A	N/A	N/A
1	N2 20 carb	2	1	1	N/A	N/A	N/A
1	N2 20 carb	2	1	1	N/A	N/A	N/A
1	N2 20 carb	2	1	1	N/A	N/A	N/A
1	N2 20 carb	4	1	1	N/A	N/A	N/A
1	N2 20 carb	4	1	1	N/A	N/A	N/A
1	N2 20 carb	4	1	1	N/A	N/A	N/A
1	N2 20 carb	4	1	1	N/A	N/A	N/A
1	N2 20 carb	4	1	1	N/A	N/A	N/A
1	N2 20 carb	4	1	1	N/A	N/A	N/A
1	N2 20 carb	4	1	1	N/A	N/A	N/A
1	N2 20 carb	4	1	1	N/A	N/A	N/A
1	N2 20 carb	4	1	1	N/A	N/A	N/A
1	N2 20 carb	4	1	1	N/A	N/A	N/A
1	N2 20 carb	4	1	1	N/A	N/A	N/A
1	N2 20 carb	6	1	1	N/A	N/A	N/A
1	N2 20 carb	6	1	1	N/A	N/A	N/A
1	N2 20 carb	6	1	1	N/A	N/A	N/A
1	N2 20 carb	10	1	1	N/A	N/A	N/A
1	N2 20 carb	14	1	0	N/A	N/A	N/A
1	N2 20 carb	16	1	0	N/A	N/A	N/A
1	N2 20 carb	16	1	0	N/A	N/A	N/A
1	N2 20 carb	16	1	0	N/A	N/A	N/A
1	N2 20 carb	20	1	0	N/A	N/A	N/A
1	N2 20 carb	22	1	0	N/A	N/A	N/A
1	N2 20 carb	22	1	0	N/A	N/A	N/A
1	N2 20 carb	24	1	0	N/A	N/A	N/A
1	N2 20 carb	24	1	0	N/A	N/A	N/A
1	N2 20 carb	24	1	0	N/A	N/A	N/A
1	N2 20 carb	24	1	0	N/A	N/A	N/A
1	N2 20 carb	26	1	0	N/A	N/A	N/A
1	N2 20 carb	26	1	0	N/A	N/A	N/A
1	N2 20 carb	26	1	0	N/A	N/A	N/A
1	N2 20 carb	26	1	0	N/A	N/A	N/A
1	N2 20 carb	28	1	0	N/A	N/A	N/A
1	N2 20 carb	28	1	0	N/A	N/A	N/A
1	N2 20 carb	28	1	0	N/A	N/A	N/A
1	N2 20 carb	28	1	0	N/A	N/A	N/A
1	N2 20 carb	28	1	0	N/A	N/A	N/A
1	N2 20 carb	28	1	0	N/A	N/A	N/A
1	N2 20 carb	28	1	0	N/A	N/A	N/A
1	N2 20 carb	28	1	0	N/A	N/A	N/A
1	N2 20 carb	28	1	0	N/A	N/A	N/A
1	N2 20 carb	30	1	0	N/A	N/A	N/A
1	N2 20 carb	30	1	0	N/A	N/A	N/A
1	N2 20 carb	30	1	0	N/A	N/A	N/A
1	N2 20 carb	30	1	0	N/A	N/A	N/A
1	N2 20 carb	30	1	0	N/A	N/A	N/A
1	N2 20 carb	30	1	0	N/A	N/A	N/A
1	N2 20 carb	30	1	0	N/A	N/A	N/A
1	N2 20 carb	30	1	0	N/A	N/A	N/A
1	N2 20 carb	30	1	0	N/A	N/A	N/A
1	N2 20 carb	30	1	0	N/A	N/A	N/A
1	N2 20 carb	30	1	0	N/A	N/A	N/A
1	N2 20 carb	32	1	0	N/A	N/A	N/A
1	N2 20 carb	32	1	0	N/A	N/A	N/A
1	N2 20 carb	32	1	0	N/A	N/A	N/A
1	N2 20 carb	32	1	0	N/A	N/A	N/A
1	N2 20 carb	32	1	0	N/A	N/A	N/A
1	N2 20 carb	32	1	0	N/A	N/A	N/A
1	N2 20 carb	34	1	0	N/A	N/A	N/A
1	N2 20 carb	34	1	0	N/A	N/A	N/A
1	N2 20 carb	34	1	0	N/A	N/A	N/A
1	N2 20 carb	34	1	0	N/A	N/A	N/A
1	N2 20 carb	34	1	0	N/A	N/A	N/A
1	N2 20 carb	34	1	0	N/A	N/A	N/A
1	N2 20 carb	34	1	0	N/A	N/A	N/A
1	N2 20 carb	34	1	0	N/A	N/A	N/A
1	N2 20 carb	34	1	0	N/A	N/A	N/A
1	N2 20 carb	34	1	0	N/A	N/A	N/A
1	N2 20 carb	36	1	0	N/A	N/A	N/A
1	N2 20 carb	36	1	0	N/A	N/A	N/A
1	N2 20 carb	36	1	0	N/A	N/A	N/A
1	N2 20 carb	36	1	0	N/A	N/A	N/A
1	N2 20 carb	36	1	0	N/A	N/A	N/A
1	N2 20 carb	36	1	0	N/A	N/A	N/A
1	N2 20 carb	36	1	0	N/A	N/A	N/A
1	N2 20 carb	36	1	0	N/A	N/A	N/A
1	N2 20 carb	36	1	0	N/A	N/A	N/A
1	N2 20 carb	36	1	0	N/A	N/A	N/A
1	N2 20 carb	36	1	0	N/A	N/A	N/A
1	N2 20 carb	36	1	0	N/A	N/A	N/A
1	N2 20 carb	38	1	0	N/A	N/A	N/A
1	N2 20 carb	38	1	0	N/A	N/A	N/A
1	N2 20 carb	38	1	0	N/A	N/A	N/A
1	N2 20 carb	38	1	0	N/A	N/A	N/A
1	N2 20 carb	38	1	0	N/A	N/A	N/A
1	N2 20 carb	38	1	0	N/A	N/A	N/A
1	N2 20 carb	38	1	0	N/A	N/A	N/A
1	N2 20 carb	38	1	0	N/A	N/A	N/A
1	N2 20 carb	40	1	0	N/A	N/A	N/A
1	N2 20 carb	40	1	0	N/A	N/A	N/A
1	N2 20 carb	40	1	0	N/A	N/A	N/A
1	N2 20 carb	42	1	0	N/A	N/A	N/A
1	N2 20 carb	42	1	0	N/A	N/A	N/A
1	N2 20 carb	42	1	0	N/A	N/A	N/A
1	N2 20 carb	42	1	0	N/A	N/A	N/A
1	N2 20 carb	42	1	0	N/A	N/A	N/A
1	N2 20 carb	44	1	0	N/A	N/A	N/A
1	N2 20 carb	44	1	0	N/A	N/A	N/A
1	N2 20 carb	46	1	0	N/A	N/A	N/A
1	N2 20 carb	46	1	0	N/A	N/A	N/A
1	N2 20 carb	46	1	0	N/A	N/A	N/A
1	N2 20 carb	46	1	0	N/A	N/A	N/A
1	N2 25	4	1	1	N/A	N/A	N/A
1	N2 25	4	1	1	N/A	N/A	N/A
1	N2 25	4	1	1	N/A	N/A	N/A
1	N2 25	4	1	1	N/A	N/A	N/A
1	N2 25	4	1	1	N/A	N/A	N/A
1	N2 25	4	1	1	N/A	N/A	N/A
1	N2 25	4	1	1	N/A	N/A	N/A
1	N2 25	4	1	1	N/A	N/A	N/A
1	N2 25	4	1	1	N/A	N/A	N/A
1	N2 25	4	1	0	N/A	N/A	N/A
1	N2 25	4	1	0	N/A	N/A	N/A
1	N2 25	6	1	1	N/A	N/A	N/A
1	N2 25	6	1	0	N/A	N/A	N/A
1	N2 25	6	1	0	N/A	N/A	N/A
1	N2 25	6	1	0	N/A	N/A	N/A
1	N2 25	6	1	0	N/A	N/A	N/A
1	N2 25	6	1	0	N/A	N/A	N/A
1	N2 25	8	1	0	N/A	N/A	N/A
1	N2 25	8	1	0	N/A	N/A	N/A
1	N2 25	8	1	0	N/A	N/A	N/A
1	N2 25	8	1	0	N/A	N/A	N/A
1	N2 25	8	1	0	N/A	N/A	N/A
1	N2 25	8	1	0	N/A	N/A	N/A
1	N2 25	10	1	0	N/A	N/A	N/A
1	N2 25	10	1	0	N/A	N/A	N/A
1	N2 25	10	1	0	N/A	N/A	N/A
1	N2 25	10	1	0	N/A	N/A	N/A
1	N2 25	10	1	0	N/A	N/A	N/A
1	N2 25	10	1	0	N/A	N/A	N/A
1	N2 25	10	1	0	N/A	N/A	N/A
1	N2 25	10	1	0	N/A	N/A	N/A
1	N2 25	10	1	0	N/A	N/A	N/A
1	N2 25	10	1	0	N/A	N/A	N/A
1	N2 25	10	1	0	N/A	N/A	N/A
1	N2 25	12	1	0	N/A	N/A	N/A
1	N2 25	12	1	0	N/A	N/A	N/A
1	N2 25	12	1	0	N/A	N/A	N/A
1	N2 25	12	1	0	N/A	N/A	N/A
1	N2 25	12	1	0	N/A	N/A	N/A
1	N2 25	14	1	0	N/A	N/A	N/A
1	N2 25	14	1	0	N/A	N/A	N/A
1	N2 25	14	1	0	N/A	N/A	N/A
1	N2 25	14	1	0	N/A	N/A	N/A
1	N2 25	14	1	0	N/A	N/A	N/A
1	N2 25	16	1	0	N/A	N/A	N/A
1	N2 25	16	1	0	N/A	N/A	N/A
1	N2 25	16	1	0	N/A	N/A	N/A
1	N2 25	16	1	0	N/A	N/A	N/A
1	N2 25	16	1	0	N/A	N/A	N/A
1	N2 25	16	1	0	N/A	N/A	N/A
1	N2 25	16	1	0	N/A	N/A	N/A
1	N2 25	16	1	0	N/A	N/A	N/A
1	N2 25	16	1	0	N/A	N/A	N/A
1	N2 25	16	1	0	N/A	N/A	N/A
1	N2 25	18	1	0	N/A	N/A	N/A
1	N2 25	18	1	0	N/A	N/A	N/A
1	N2 25	18	1	0	N/A	N/A	N/A
1	N2 25	18	1	0	N/A	N/A	N/A
1	N2 25	18	1	0	N/A	N/A	N/A
1	N2 25	18	1	0	N/A	N/A	N/A
1	N2 25	18	1	0	N/A	N/A	N/A
1	N2 25	18	1	0	N/A	N/A	N/A
1	N2 25	18	1	0	N/A	N/A	N/A
1	N2 25	18	1	0	N/A	N/A	N/A
1	N2 25	18	1	0	N/A	N/A	N/A
1	N2 25	18	1	0	N/A	N/A	N/A
1	N2 25	18	1	0	N/A	N/A	N/A
1	N2 25	20	1	0	N/A	N/A	N/A
1	N2 25	20	1	0	N/A	N/A	N/A
1	N2 25	20	1	0	N/A	N/A	N/A
1	N2 25	20	1	0	N/A	N/A	N/A
1	N2 25	20	1	0	N/A	N/A	N/A
1	N2 25	20	1	0	N/A	N/A	N/A
1	N2 25	20	1	0	N/A	N/A	N/A
1	N2 25	20	1	0	N/A	N/A	N/A
1	N2 25	20	1	0	N/A	N/A	N/A
1	N2 25	20	1	0	N/A	N/A	N/A
1	N2 25	20	1	0	N/A	N/A	N/A
1	N2 25	20	1	0	N/A	N/A	N/A
1	N2 25	20	1	0	N/A	N/A	N/A
1	N2 25	20	1	0	N/A	N/A	N/A
1	N2 25	20	1	0	N/A	N/A	N/A
1	N2 25	20	1	0	N/A	N/A	N/A
1	N2 25	22	1	0	N/A	N/A	N/A
1	N2 25	22	1	0	N/A	N/A	N/A
1	N2 25	22	1	0	N/A	N/A	N/A
1	N2 25	22	1	0	N/A	N/A	N/A
1	N2 25	22	1	0	N/A	N/A	N/A
1	N2 25	22	1	0	N/A	N/A	N/A
1	N2 25	22	1	0	N/A	N/A	N/A
1	N2 25	22	1	0	N/A	N/A	N/A
1	N2 25	22	1	0	N/A	N/A	N/A
1	N2 25	22	1	0	N/A	N/A	N/A
1	N2 25	22	1	0	N/A	N/A	N/A
1	N2 25	24	1	0	N/A	N/A	N/A
1	N2 25	24	1	0	N/A	N/A	N/A
1	N2 25	24	1	0	N/A	N/A	N/A
1	N2 25	24	1	0	N/A	N/A	N/A
1	N2 25	24	1	0	N/A	N/A	N/A
1	N2 25	24	1	0	N/A	N/A	N/A
1	N2 25	24	1	0	N/A	N/A	N/A
1	N2 25	26	1	0	N/A	N/A	N/A
1	N2 25	26	1	0	N/A	N/A	N/A
1	N2 25	26	1	0	N/A	N/A	N/A
1	N2 25	30	1	0	N/A	N/A	N/A
1	N2 25 carb	2	1	1	N/A	N/A	N/A
1	N2 25 carb	2	1	1	N/A	N/A	N/A
1	N2 25 carb	2	1	1	N/A	N/A	N/A
1	N2 25 carb	2	1	1	N/A	N/A	N/A
1	N2 25 carb	2	1	1	N/A	N/A	N/A
1	N2 25 carb	2	1	1	N/A	N/A	N/A
1	N2 25 carb	2	1	1	N/A	N/A	N/A
1	N2 25 carb	2	1	1	N/A	N/A	N/A
1	N2 25 carb	4	1	1	N/A	N/A	N/A
1	N2 25 carb	4	1	1	N/A	N/A	N/A
1	N2 25 carb	4	1	1	N/A	N/A	N/A
1	N2 25 carb	4	1	1	N/A	N/A	N/A
1	N2 25 carb	4	1	1	N/A	N/A	N/A
1	N2 25 carb	4	1	1	N/A	N/A	N/A
1	N2 25 carb	4	1	1	N/A	N/A	N/A
1	N2 25 carb	4	1	1	N/A	N/A	N/A
1	N2 25 carb	4	1	1	N/A	N/A	N/A
1	N2 25 carb	4	1	0	N/A	N/A	N/A
1	N2 25 carb	6	1	1	N/A	N/A	N/A
1	N2 25 carb	8	1	1	N/A	N/A	N/A
1	N2 25 carb	8	1	0	N/A	N/A	N/A
1	N2 25 carb	8	1	0	N/A	N/A	N/A
1	N2 25 carb	8	1	0	N/A	N/A	N/A
1	N2 25 carb	10	1	1	N/A	N/A	N/A
1	N2 25 carb	10	1	0	N/A	N/A	N/A
1	N2 25 carb	10	1	0	N/A	N/A	N/A
1	N2 25 carb	10	1	0	N/A	N/A	N/A
1	N2 25 carb	12	1	0	N/A	N/A	N/A
1	N2 25 carb	12	1	0	N/A	N/A	N/A
1	N2 25 carb	14	1	0	N/A	N/A	N/A
1	N2 25 carb	14	1	0	N/A	N/A	N/A
1	N2 25 carb	14	1	0	N/A	N/A	N/A
1	N2 25 carb	14	1	0	N/A	N/A	N/A
1	N2 25 carb	14	1	0	N/A	N/A	N/A
1	N2 25 carb	14	1	0	N/A	N/A	N/A
1	N2 25 carb	14	1	0	N/A	N/A	N/A
1	N2 25 carb	14	1	0	N/A	N/A	N/A
1	N2 25 carb	14	1	0	N/A	N/A	N/A
1	N2 25 carb	14	1	0	N/A	N/A	N/A
1	N2 25 carb	14	1	0	N/A	N/A	N/A
1	N2 25 carb	14	1	0	N/A	N/A	N/A
1	N2 25 carb	14	1	0	N/A	N/A	N/A
1	N2 25 carb	14	1	0	N/A	N/A	N/A
1	N2 25 carb	16	1	0	N/A	N/A	N/A
1	N2 25 carb	16	1	0	N/A	N/A	N/A
1	N2 25 carb	16	1	0	N/A	N/A	N/A
1	N2 25 carb	16	1	0	N/A	N/A	N/A
1	N2 25 carb	16	1	0	N/A	N/A	N/A
1	N2 25 carb	16	1	0	N/A	N/A	N/A
1	N2 25 carb	16	1	0	N/A	N/A	N/A
1	N2 25 carb	16	1	0	N/A	N/A	N/A
1	N2 25 carb	16	1	0	N/A	N/A	N/A
1	N2 25 carb	18	1	0	N/A	N/A	N/A
1	N2 25 carb	18	1	0	N/A	N/A	N/A
1	N2 25 carb	18	1	0	N/A	N/A	N/A
1	N2 25 carb	18	1	0	N/A	N/A	N/A
1	N2 25 carb	18	1	0	N/A	N/A	N/A
1	N2 25 carb	18	1	0	N/A	N/A	N/A
1	N2 25 carb	18	1	0	N/A	N/A	N/A
1	N2 25 carb	20	1	0	N/A	N/A	N/A
1	N2 25 carb	20	1	0	N/A	N/A	N/A
1	N2 25 carb	20	1	0	N/A	N/A	N/A
1	N2 25 carb	20	1	0	N/A	N/A	N/A
1	N2 25 carb	20	1	0	N/A	N/A	N/A
1	N2 25 carb	20	1	0	N/A	N/A	N/A
1	N2 25 carb	20	1	0	N/A	N/A	N/A
1	N2 25 carb	20	1	0	N/A	N/A	N/A
1	N2 25 carb	20	1	0	N/A	N/A	N/A
1	N2 25 carb	20	1	0	N/A	N/A	N/A
1	N2 25 carb	20	1	0	N/A	N/A	N/A
1	N2 25 carb	20	1	0	N/A	N/A	N/A
1	N2 25 carb	20	1	0	N/A	N/A	N/A
1	N2 25 carb	22	1	0	N/A	N/A	N/A
1	N2 25 carb	22	1	0	N/A	N/A	N/A
1	N2 25 carb	22	1	0	N/A	N/A	N/A
1	N2 25 carb	22	1	0	N/A	N/A	N/A
1	N2 25 carb	22	1	0	N/A	N/A	N/A
1	N2 25 carb	22	1	0	N/A	N/A	N/A
1	N2 25 carb	22	1	0	N/A	N/A	N/A
1	N2 25 carb	22	1	0	N/A	N/A	N/A
1	N2 25 carb	22	1	0	N/A	N/A	N/A
1	N2 25 carb	22	1	0	N/A	N/A	N/A
1	N2 25 carb	22	1	0	N/A	N/A	N/A
1	N2 25 carb	22	1	0	N/A	N/A	N/A
1	N2 25 carb	24	1	0	N/A	N/A	N/A
1	N2 25 carb	24	1	0	N/A	N/A	N/A
1	N2 25 carb	24	1	0	N/A	N/A	N/A
1	N2 25 carb	24	1	0	N/A	N/A	N/A
1	N2 25 carb	24	1	0	N/A	N/A	N/A
1	N2 25 carb	24	1	0	N/A	N/A	N/A
1	N2 25 carb	24	1	0	N/A	N/A	N/A
1	N2 25 carb	24	1	0	N/A	N/A	N/A
1	N2 25 carb	26	1	0	N/A	N/A	N/A
1	N2 25 carb	26	1	0	N/A	N/A	N/A
1	N2 25 carb	26	1	0	N/A	N/A	N/A
1	N2 25 carb	26	1	0	N/A	N/A	N/A
1	N2 25 carb	26	1	0	N/A	N/A	N/A
1	N2 25 carb	28	1	0	N/A	N/A	N/A
1	N2 25 carb	28	1	0	N/A	N/A	N/A
1	N2 25 carb	28	1	0	N/A	N/A	N/A
1	N2 25 carb	28	1	0	N/A	N/A	N/A
1	N2 25 carb	28	1	0	N/A	N/A	N/A
1	N2 25 carb	30	1	0	N/A	N/A	N/A
1	N2 25 carb	30	1	0	N/A	N/A	N/A
1	N2 25 carb	34	1	0	N/A	N/A	N/A
1	m577 15	2	1	1	N/A	N/A	N/A
1	m577 15	2	1	1	N/A	N/A	N/A
1	m577 15	4	1	1	N/A	N/A	N/A
1	m577 15	4	1	1	N/A	N/A	N/A
1	m577 15	4	1	1	N/A	N/A	N/A
1	m577 15	4	1	1	N/A	N/A	N/A
1	m577 15	4	1	1	N/A	N/A	N/A
1	m577 15	4	1	1	N/A	N/A	N/A
1	m577 15	4	1	1	N/A	N/A	N/A
1	m577 15	4	1	1	N/A	N/A	N/A
1	m577 15	4	1	1	N/A	N/A	N/A
1	m577 15	4	1	1	N/A	N/A	N/A
1	m577 15	4	1	1	N/A	N/A	N/A
1	m577 15	4	1	1	N/A	N/A	N/A
1	m577 15	4	1	1	N/A	N/A	N/A
1	m577 15	4	1	1	N/A	N/A	N/A
1	m577 15	8	1	1	N/A	N/A	N/A
1	m577 15	8	1	1	N/A	N/A	N/A
1	m577 15	12	1	1	N/A	N/A	N/A
1	m577 15	12	1	1	N/A	N/A	N/A
1	m577 15	14	1	0	N/A	N/A	N/A
1	m577 15	16	1	0	N/A	N/A	N/A
1	m577 15	18	1	1	N/A	N/A	N/A
1	m577 15	18	1	0	N/A	N/A	N/A
1	m577 15	20	1	0	N/A	N/A	N/A
1	m577 15	20	1	0	N/A	N/A	N/A
1	m577 15	22	1	0	N/A	N/A	N/A
1	m577 15	22	1	0	N/A	N/A	N/A
1	m577 15	22	1	0	N/A	N/A	N/A
1	m577 15	22	1	0	N/A	N/A	N/A
1	m577 15	22	1	0	N/A	N/A	N/A
1	m577 15	22	1	0	N/A	N/A	N/A
1	m577 15	22	1	0	N/A	N/A	N/A
1	m577 15	22	1	0	N/A	N/A	N/A
1	m577 15	24	1	0	N/A	N/A	N/A
1	m577 15	24	1	0	N/A	N/A	N/A
1	m577 15	24	1	0	N/A	N/A	N/A
1	m577 15	24	1	0	N/A	N/A	N/A
1	m577 15	24	1	0	N/A	N/A	N/A
1	m577 15	24	1	0	N/A	N/A	N/A
1	m577 15	24	1	0	N/A	N/A	N/A
1	m577 15	26	1	0	N/A	N/A	N/A
1	m577 15	26	1	0	N/A	N/A	N/A
1	m577 15	26	1	0	N/A	N/A	N/A
1	m577 15	26	1	0	N/A	N/A	N/A
1	m577 15	26	1	0	N/A	N/A	N/A
1	m577 15	26	1	0	N/A	N/A	N/A
1	m577 15	26	1	0	N/A	N/A	N/A
1	m577 15	28	1	0	N/A	N/A	N/A
1	m577 15	28	1	0	N/A	N/A	N/A
1	m577 15	28	1	0	N/A	N/A	N/A
1	m577 15	28	1	0	N/A	N/A	N/A
1	m577 15	28	1	0	N/A	N/A	N/A
1	m577 15	30	1	0	N/A	N/A	N/A
1	m577 15	30	1	0	N/A	N/A	N/A
1	m577 15	30	1	0	N/A	N/A	N/A
1	m577 15	30	1	0	N/A	N/A	N/A
1	m577 15	30	1	0	N/A	N/A	N/A
1	m577 15	30	1	0	N/A	N/A	N/A
1	m577 15	30	1	0	N/A	N/A	N/A
1	m577 15	30	1	0	N/A	N/A	N/A
1	m577 15	32	1	0	N/A	N/A	N/A
1	m577 15	32	1	0	N/A	N/A	N/A
1	m577 15	32	1	0	N/A	N/A	N/A
1	m577 15	32	1	0	N/A	N/A	N/A
1	m577 15	32	1	0	N/A	N/A	N/A
1	m577 15	32	1	0	N/A	N/A	N/A
1	m577 15	32	1	0	N/A	N/A	N/A
1	m577 15	32	1	0	N/A	N/A	N/A
1	m577 15	32	1	0	N/A	N/A	N/A
1	m577 15	32	1	0	N/A	N/A	N/A
1	m577 15	32	1	0	N/A	N/A	N/A
1	m577 15	32	1	0	N/A	N/A	N/A
1	m577 15	32	1	0	N/A	N/A	N/A
1	m577 15	32	1	0	N/A	N/A	N/A
1	m577 15	32	1	0	N/A	N/A	N/A
1	m577 15	32	1	0	N/A	N/A	N/A
1	m577 15	32	1	0	N/A	N/A	N/A
1	m577 15	32	1	0	N/A	N/A	N/A
1	m577 15	34	1	0	N/A	N/A	N/A
1	m577 15	34	1	0	N/A	N/A	N/A
1	m577 15	34	1	0	N/A	N/A	N/A
1	m577 15	34	1	0	N/A	N/A	N/A
1	m577 15	34	1	0	N/A	N/A	N/A
1	m577 15	34	1	0	N/A	N/A	N/A
1	m577 15	34	1	0	N/A	N/A	N/A
1	m577 15	34	1	0	N/A	N/A	N/A
1	m577 15	34	1	0	N/A	N/A	N/A
1	m577 15	34	1	0	N/A	N/A	N/A
1	m577 15	34	1	0	N/A	N/A	N/A
1	m577 15	34	1	0	N/A	N/A	N/A
1	m577 15	36	1	0	N/A	N/A	N/A
1	m577 15	36	1	0	N/A	N/A	N/A
1	m577 15	36	1	0	N/A	N/A	N/A
1	m577 15	36	1	0	N/A	N/A	N/A
1	m577 15	36	1	0	N/A	N/A	N/A
1	m577 15	36	1	0	N/A	N/A	N/A
1	m577 15	36	1	0	N/A	N/A	N/A
1	m577 15	38	1	0	N/A	N/A	N/A
1	m577 15	38	1	0	N/A	N/A	N/A
1	m577 15	40	1	0	N/A	N/A	N/A
1	m577 15	40	1	0	N/A	N/A	N/A
1	m577 15	42	1	0	N/A	N/A	N/A
1	m577 15	44	1	0	N/A	N/A	N/A
1	m577 15	44	1	0	N/A	N/A	N/A
1	m577 15 carb	2	1	1	N/A	N/A	N/A
1	m577 15 carb	4	1	1	N/A	N/A	N/A
1	m577 15 carb	4	1	1	N/A	N/A	N/A
1	m577 15 carb	4	1	1	N/A	N/A	N/A
1	m577 15 carb	4	1	1	N/A	N/A	N/A
1	m577 15 carb	4	1	1	N/A	N/A	N/A
1	m577 15 carb	4	1	1	N/A	N/A	N/A
1	m577 15 carb	4	1	1	N/A	N/A	N/A
1	m577 15 carb	4	1	1	N/A	N/A	N/A
1	m577 15 carb	4	1	1	N/A	N/A	N/A
1	m577 15 carb	8	1	1	N/A	N/A	N/A
1	m577 15 carb	8	1	1	N/A	N/A	N/A
1	m577 15 carb	10	1	1	N/A	N/A	N/A
1	m577 15 carb	10	1	1	N/A	N/A	N/A
1	m577 15 carb	10	1	1	N/A	N/A	N/A
1	m577 15 carb	10	1	1	N/A	N/A	N/A
1	m577 15 carb	10	1	1	N/A	N/A	N/A
1	m577 15 carb	12	1	1	N/A	N/A	N/A
1	m577 15 carb	12	1	1	N/A	N/A	N/A
1	m577 15 carb	20	1	1	N/A	N/A	N/A
1	m577 15 carb	20	1	1	N/A	N/A	N/A
1	m577 15 carb	24	1	0	N/A	N/A	N/A
1	m577 15 carb	24	1	0	N/A	N/A	N/A
1	m577 15 carb	26	1	0	N/A	N/A	N/A
1	m577 15 carb	26	1	0	N/A	N/A	N/A
1	m577 15 carb	26	1	0	N/A	N/A	N/A
1	m577 15 carb	28	1	0	N/A	N/A	N/A
1	m577 15 carb	28	1	0	N/A	N/A	N/A
1	m577 15 carb	30	1	0	N/A	N/A	N/A
1	m577 15 carb	30	1	0	N/A	N/A	N/A
1	m577 15 carb	30	1	0	N/A	N/A	N/A
1	m577 15 carb	30	1	0	N/A	N/A	N/A
1	m577 15 carb	32	1	0	N/A	N/A	N/A
1	m577 15 carb	36	1	0	N/A	N/A	N/A
1	m577 15 carb	38	1	0	N/A	N/A	N/A
1	m577 15 carb	40	1	0	N/A	N/A	N/A
1	m577 15 carb	40	1	0	N/A	N/A	N/A
1	m577 15 carb	40	1	0	N/A	N/A	N/A
1	m577 15 carb	40	1	0	N/A	N/A	N/A
1	m577 15 carb	42	1	0	N/A	N/A	N/A
1	m577 15 carb	44	1	0	N/A	N/A	N/A
1	m577 15 carb	46	1	1	N/A	N/A	N/A
1	m577 15 carb	46	1	0	N/A	N/A	N/A
1	m577 15 carb	46	1	0	N/A	N/A	N/A
1	m577 15 carb	46	1	0	N/A	N/A	N/A
1	m577 15 carb	46	1	0	N/A	N/A	N/A
1	m577 15 carb	46	1	0	N/A	N/A	N/A
1	m577 15 carb	46	1	0	N/A	N/A	N/A
1	m577 15 carb	48	1	0	N/A	N/A	N/A
1	m577 15 carb	48	1	0	N/A	N/A	N/A
1	m577 15 carb	48	1	0	N/A	N/A	N/A
1	m577 15 carb	48	1	0	N/A	N/A	N/A
1	m577 15 carb	50	1	0	N/A	N/A	N/A
1	m577 15 carb	50	1	0	N/A	N/A	N/A
1	m577 15 carb	50	1	0	N/A	N/A	N/A
1	m577 15 carb	50	1	0	N/A	N/A	N/A
1	m577 15 carb	50	1	0	N/A	N/A	N/A
1	m577 15 carb	50	1	0	N/A	N/A	N/A
1	m577 15 carb	50	1	0	N/A	N/A	N/A
1	m577 15 carb	50	1	0	N/A	N/A	N/A
1	m577 15 carb	50	1	0	N/A	N/A	N/A
1	m577 15 carb	52	1	0	N/A	N/A	N/A
1	m577 15 carb	52	1	0	N/A	N/A	N/A
1	m577 15 carb	52	1	0	N/A	N/A	N/A
1	m577 15 carb	52	1	0	N/A	N/A	N/A
1	m577 15 carb	52	1	0	N/A	N/A	N/A
1	m577 15 carb	54	1	0	N/A	N/A	N/A
1	m577 15 carb	54	1	0	N/A	N/A	N/A
1	m577 15 carb	54	1	0	N/A	N/A	N/A
1	m577 15 carb	54	1	0	N/A	N/A	N/A
1	m577 15 carb	54	1	0	N/A	N/A	N/A
1	m577 15 carb	56	1	0	N/A	N/A	N/A
1	m577 15 carb	56	1	0	N/A	N/A	N/A
1	m577 15 carb	56	1	0	N/A	N/A	N/A
1	m577 15 carb	56	1	0	N/A	N/A	N/A
1	m577 15 carb	56	1	0	N/A	N/A	N/A
1	m577 15 carb	58	1	0	N/A	N/A	N/A
1	m577 15 carb	58	1	0	N/A	N/A	N/A
1	m577 15 carb	58	1	0	N/A	N/A	N/A
1	m577 15 carb	58	1	0	N/A	N/A	N/A
1	m577 15 carb	58	1	0	N/A	N/A	N/A
1	m577 15 carb	58	1	0	N/A	N/A	N/A
1	m577 15 carb	58	1	0	N/A	N/A	N/A
1	m577 15 carb	60	1	0	N/A	N/A	N/A
1	m577 15 carb	60	1	0	N/A	N/A	N/A
1	m577 15 carb	60	1	0	N/A	N/A	N/A
1	m577 15 carb	60	1	0	N/A	N/A	N/A
1	m577 15 carb	62	1	0	N/A	N/A	N/A
1	m577 15 carb	62	1	0	N/A	N/A	N/A
1	m577 15 carb	62	1	0	N/A	N/A	N/A
1	m577 15 carb	62	1	0	N/A	N/A	N/A
1	m577 15 carb	62	1	0	N/A	N/A	N/A
1	m577 15 carb	62	1	0	N/A	N/A	N/A
1	m577 15 carb	62	1	0	N/A	N/A	N/A
1	m577 15 carb	62	1	0	N/A	N/A	N/A
1	m577 15 carb	64	1	0	N/A	N/A	N/A
1	m577 15 carb	64	1	0	N/A	N/A	N/A
1	m577 15 carb	64	1	0	N/A	N/A	N/A
1	m577 15 carb	64	1	0	N/A	N/A	N/A
1	m577 15 carb	64	1	0	N/A	N/A	N/A
1	m577 15 carb	64	1	0	N/A	N/A	N/A
1	m577 15 carb	66	1	0	N/A	N/A	N/A
1	m577 15 carb	66	1	0	N/A	N/A	N/A
1	m577 15 carb	66	1	0	N/A	N/A	N/A
1	m577 15 carb	68	1	0	N/A	N/A	N/A
1	m577 20	2	1	1	N/A	N/A	N/A
1	m577 20	2	1	1	N/A	N/A	N/A
1	m577 20	4	1	1	N/A	N/A	N/A
1	m577 20	4	1	1	N/A	N/A	N/A
1	m577 20	4	1	1	N/A	N/A	N/A
1	m577 20	6	1	1	N/A	N/A	N/A
1	m577 20	6	1	1	N/A	N/A	N/A
1	m577 20	6	1	1	N/A	N/A	N/A
1	m577 20	6	1	1	N/A	N/A	N/A
1	m577 20	6	1	1	N/A	N/A	N/A
1	m577 20	6	1	1	N/A	N/A	N/A
1	m577 20	6	1	1	N/A	N/A	N/A
1	m577 20	6	1	1	N/A	N/A	N/A
1	m577 20	6	1	1	N/A	N/A	N/A
1	m577 20	8	1	1	N/A	N/A	N/A
1	m577 20	8	1	1	N/A	N/A	N/A
1	m577 20	8	1	1	N/A	N/A	N/A
1	m577 20	8	1	1	N/A	N/A	N/A
1	m577 20	8	1	1	N/A	N/A	N/A
1	m577 20	8	1	1	N/A	N/A	N/A
1	m577 20	8	1	1	N/A	N/A	N/A
1	m577 20	8	1	1	N/A	N/A	N/A
1	m577 20	8	1	1	N/A	N/A	N/A
1	m577 20	8	1	1	N/A	N/A	N/A
1	m577 20	8	1	1	N/A	N/A	N/A
1	m577 20	8	1	1	N/A	N/A	N/A
1	m577 20	8	1	1	N/A	N/A	N/A
1	m577 20	10	1	1	N/A	N/A	N/A
1	m577 20	10	1	1	N/A	N/A	N/A
1	m577 20	10	1	1	N/A	N/A	N/A
1	m577 20	10	1	1	N/A	N/A	N/A
1	m577 20	10	1	1	N/A	N/A	N/A
1	m577 20	10	1	1	N/A	N/A	N/A
1	m577 20	10	1	1	N/A	N/A	N/A
1	m577 20	10	1	1	N/A	N/A	N/A
1	m577 20	10	1	1	N/A	N/A	N/A
1	m577 20	10	1	0	N/A	N/A	N/A
1	m577 20	12	1	1	N/A	N/A	N/A
1	m577 20	12	1	1	N/A	N/A	N/A
1	m577 20	12	1	1	N/A	N/A	N/A
1	m577 20	12	1	0	N/A	N/A	N/A
1	m577 20	12	1	0	N/A	N/A	N/A
1	m577 20	12	1	0	N/A	N/A	N/A
1	m577 20	12	1	0	N/A	N/A	N/A
1	m577 20	12	1	0	N/A	N/A	N/A
1	m577 20	14	1	0	N/A	N/A	N/A
1	m577 20	14	1	0	N/A	N/A	N/A
1	m577 20	14	1	0	N/A	N/A	N/A
1	m577 20	16	1	0	N/A	N/A	N/A
1	m577 20	16	1	0	N/A	N/A	N/A
1	m577 20	16	1	0	N/A	N/A	N/A
1	m577 20	16	1	0	N/A	N/A	N/A
1	m577 20	16	1	0	N/A	N/A	N/A
1	m577 20	16	1	0	N/A	N/A	N/A
1	m577 20	16	1	0	N/A	N/A	N/A
1	m577 20	16	1	0	N/A	N/A	N/A
1	m577 20	18	1	0	N/A	N/A	N/A
1	m577 20	20	1	0	N/A	N/A	N/A
1	m577 20	20	1	0	N/A	N/A	N/A
1	m577 20	22	1	0	N/A	N/A	N/A
1	m577 20	22	1	0	N/A	N/A	N/A
1	m577 20	22	1	0	N/A	N/A	N/A
1	m577 20	24	1	0	N/A	N/A	N/A
1	m577 20	24	1	0	N/A	N/A	N/A
1	m577 20	24	1	0	N/A	N/A	N/A
1	m577 20	24	1	0	N/A	N/A	N/A
1	m577 20	24	1	0	N/A	N/A	N/A
1	m577 20	24	1	0	N/A	N/A	N/A
1	m577 20	24	1	0	N/A	N/A	N/A
1	m577 20	26	1	0	N/A	N/A	N/A
1	m577 20	26	1	0	N/A	N/A	N/A
1	m577 20	26	1	0	N/A	N/A	N/A
1	m577 20	26	1	0	N/A	N/A	N/A
1	m577 20	26	1	0	N/A	N/A	N/A
1	m577 20	26	1	0	N/A	N/A	N/A
1	m577 20	28	1	0	N/A	N/A	N/A
1	m577 20	28	1	0	N/A	N/A	N/A
1	m577 20	28	1	0	N/A	N/A	N/A
1	m577 20	28	1	0	N/A	N/A	N/A
1	m577 20	28	1	0	N/A	N/A	N/A
1	m577 20	28	1	0	N/A	N/A	N/A
1	m577 20	28	1	0	N/A	N/A	N/A
1	m577 20	28	1	0	N/A	N/A	N/A
1	m577 20	28	1	0	N/A	N/A	N/A
1	m577 20	30	1	0	N/A	N/A	N/A
1	m577 20	30	1	0	N/A	N/A	N/A
1	m577 20	30	1	0	N/A	N/A	N/A
1	m577 20	30	1	0	N/A	N/A	N/A
1	m577 20	30	1	0	N/A	N/A	N/A
1	m577 20	32	1	0	N/A	N/A	N/A
1	m577 20	32	1	0	N/A	N/A	N/A
1	m577 20	32	1	0	N/A	N/A	N/A
1	m577 20	32	1	0	N/A	N/A	N/A
1	m577 20	32	1	0	N/A	N/A	N/A
1	m577 20	34	1	0	N/A	N/A	N/A
1	m577 20	34	1	0	N/A	N/A	N/A
1	m577 20	34	1	0	N/A	N/A	N/A
1	m577 20	34	1	0	N/A	N/A	N/A
1	m577 20	34	1	0	N/A	N/A	N/A
1	m577 20	34	1	0	N/A	N/A	N/A
1	m577 20	34	1	0	N/A	N/A	N/A
1	m577 20	34	1	0	N/A	N/A	N/A
1	m577 20	34	1	0	N/A	N/A	N/A
1	m577 20	36	1	0	N/A	N/A	N/A
1	m577 20	36	1	0	N/A	N/A	N/A
1	m577 20 carb	4	1	1	N/A	N/A	N/A
1	m577 20 carb	6	1	1	N/A	N/A	N/A
1	m577 20 carb	6	1	1	N/A	N/A	N/A
1	m577 20 carb	6	1	1	N/A	N/A	N/A
1	m577 20 carb	6	1	1	N/A	N/A	N/A
1	m577 20 carb	6	1	1	N/A	N/A	N/A
1	m577 20 carb	6	1	1	N/A	N/A	N/A
1	m577 20 carb	6	1	1	N/A	N/A	N/A
1	m577 20 carb	6	1	1	N/A	N/A	N/A
1	m577 20 carb	6	1	1	N/A	N/A	N/A
1	m577 20 carb	6	1	1	N/A	N/A	N/A
1	m577 20 carb	6	1	1	N/A	N/A	N/A
1	m577 20 carb	6	1	1	N/A	N/A	N/A
1	m577 20 carb	6	1	1	N/A	N/A	N/A
1	m577 20 carb	6	1	1	N/A	N/A	N/A
1	m577 20 carb	8	1	1	N/A	N/A	N/A
1	m577 20 carb	8	1	1	N/A	N/A	N/A
1	m577 20 carb	8	1	1	N/A	N/A	N/A
1	m577 20 carb	8	1	1	N/A	N/A	N/A
1	m577 20 carb	8	1	1	N/A	N/A	N/A
1	m577 20 carb	8	1	1	N/A	N/A	N/A
1	m577 20 carb	8	1	1	N/A	N/A	N/A
1	m577 20 carb	8	1	1	N/A	N/A	N/A
1	m577 20 carb	8	1	1	N/A	N/A	N/A
1	m577 20 carb	8	1	1	N/A	N/A	N/A
1	m577 20 carb	8	1	1	N/A	N/A	N/A
1	m577 20 carb	8	1	1	N/A	N/A	N/A
1	m577 20 carb	8	1	1	N/A	N/A	N/A
1	m577 20 carb	8	1	1	N/A	N/A	N/A
1	m577 20 carb	10	1	1	N/A	N/A	N/A
1	m577 20 carb	10	1	1	N/A	N/A	N/A
1	m577 20 carb	10	1	1	N/A	N/A	N/A
1	m577 20 carb	10	1	1	N/A	N/A	N/A
1	m577 20 carb	10	1	1	N/A	N/A	N/A
1	m577 20 carb	10	1	1	N/A	N/A	N/A
1	m577 20 carb	10	1	1	N/A	N/A	N/A
1	m577 20 carb	10	1	1	N/A	N/A	N/A
1	m577 20 carb	12	1	1	N/A	N/A	N/A
1	m577 20 carb	12	1	1	N/A	N/A	N/A
1	m577 20 carb	12	1	0	N/A	N/A	N/A
1	m577 20 carb	12	1	0	N/A	N/A	N/A
1	m577 20 carb	14	1	1	N/A	N/A	N/A
1	m577 20 carb	14	1	0	N/A	N/A	N/A
1	m577 20 carb	24	1	0	N/A	N/A	N/A
1	m577 20 carb	26	1	0	N/A	N/A	N/A
1	m577 20 carb	26	1	0	N/A	N/A	N/A
1	m577 20 carb	26	1	0	N/A	N/A	N/A
1	m577 20 carb	28	1	0	N/A	N/A	N/A
1	m577 20 carb	30	1	0	N/A	N/A	N/A
1	m577 20 carb	30	1	0	N/A	N/A	N/A
1	m577 20 carb	32	1	0	N/A	N/A	N/A
1	m577 20 carb	32	1	0	N/A	N/A	N/A
1	m577 20 carb	34	1	0	N/A	N/A	N/A
1	m577 20 carb	34	1	0	N/A	N/A	N/A
1	m577 20 carb	34	1	0	N/A	N/A	N/A
1	m577 20 carb	34	1	0	N/A	N/A	N/A
1	m577 20 carb	36	1	0	N/A	N/A	N/A
1	m577 20 carb	36	1	0	N/A	N/A	N/A
1	m577 20 carb	36	1	0	N/A	N/A	N/A
1	m577 20 carb	36	1	0	N/A	N/A	N/A
1	m577 20 carb	38	1	0	N/A	N/A	N/A
1	m577 20 carb	38	1	0	N/A	N/A	N/A
1	m577 20 carb	38	1	0	N/A	N/A	N/A
1	m577 20 carb	38	1	0	N/A	N/A	N/A
1	m577 20 carb	40	1	0	N/A	N/A	N/A
1	m577 20 carb	40	1	0	N/A	N/A	N/A
1	m577 20 carb	42	1	0	N/A	N/A	N/A
1	m577 20 carb	42	1	0	N/A	N/A	N/A
1	m577 20 carb	42	1	0	N/A	N/A	N/A
1	m577 20 carb	42	1	0	N/A	N/A	N/A
1	m577 20 carb	42	1	0	N/A	N/A	N/A
1	m577 20 carb	44	1	0	N/A	N/A	N/A
1	m577 20 carb	44	1	0	N/A	N/A	N/A
1	m577 20 carb	44	1	0	N/A	N/A	N/A
1	m577 20 carb	44	1	0	N/A	N/A	N/A
1	m577 20 carb	46	1	1	N/A	N/A	N/A
1	m577 20 carb	46	1	1	N/A	N/A	N/A
1	m577 20 carb	46	1	0	N/A	N/A	N/A
1	m577 20 carb	46	1	0	N/A	N/A	N/A
1	m577 20 carb	46	1	0	N/A	N/A	N/A
1	m577 20 carb	46	1	0	N/A	N/A	N/A
1	m577 20 carb	46	1	0	N/A	N/A	N/A
1	m577 20 carb	46	1	0	N/A	N/A	N/A
1	m577 20 carb	48	1	0	N/A	N/A	N/A
1	m577 20 carb	48	1	0	N/A	N/A	N/A
1	m577 20 carb	48	1	0	N/A	N/A	N/A
1	m577 20 carb	48	1	0	N/A	N/A	N/A
1	m577 20 carb	48	1	0	N/A	N/A	N/A
1	m577 20 carb	48	1	0	N/A	N/A	N/A
1	m577 20 carb	48	1	0	N/A	N/A	N/A
1	m577 20 carb	48	1	0	N/A	N/A	N/A
1	m577 20 carb	50	1	0	N/A	N/A	N/A
1	m577 20 carb	50	1	0	N/A	N/A	N/A
1	m577 20 carb	50	1	0	N/A	N/A	N/A
1	m577 20 carb	50	1	0	N/A	N/A	N/A
1	m577 20 carb	50	1	0	N/A	N/A	N/A
1	m577 20 carb	50	1	0	N/A	N/A	N/A
1	m577 20 carb	50	1	0	N/A	N/A	N/A
1	m577 20 carb	50	1	0	N/A	N/A	N/A
1	m577 20 carb	52	1	0	N/A	N/A	N/A
1	m577 20 carb	52	1	0	N/A	N/A	N/A
1	m577 20 carb	52	1	0	N/A	N/A	N/A
1	m577 20 carb	52	1	0	N/A	N/A	N/A
1	m577 20 carb	54	1	0	N/A	N/A	N/A
1	m577 20 carb	54	1	0	N/A	N/A	N/A
1	m577 25	4	1	1	N/A	N/A	N/A
1	m577 25	4	1	1	N/A	N/A	N/A
1	m577 25	4	1	1	N/A	N/A	N/A
1	m577 25	4	1	1	N/A	N/A	N/A
1	m577 25	4	1	1	N/A	N/A	N/A
1	m577 25	4	1	1	N/A	N/A	N/A
1	m577 25	4	1	1	N/A	N/A	N/A
1	m577 25	4	1	1	N/A	N/A	N/A
1	m577 25	4	1	1	N/A	N/A	N/A
1	m577 25	4	1	1	N/A	N/A	N/A
1	m577 25	4	1	1	N/A	N/A	N/A
1	m577 25	4	1	1	N/A	N/A	N/A
1	m577 25	4	1	1	N/A	N/A	N/A
1	m577 25	6	1	1	N/A	N/A	N/A
1	m577 25	6	1	1	N/A	N/A	N/A
1	m577 25	6	1	1	N/A	N/A	N/A
1	m577 25	6	1	1	N/A	N/A	N/A
1	m577 25	6	1	1	N/A	N/A	N/A
1	m577 25	6	1	1	N/A	N/A	N/A
1	m577 25	6	1	1	N/A	N/A	N/A
1	m577 25	6	1	1	N/A	N/A	N/A
1	m577 25	6	1	1	N/A	N/A	N/A
1	m577 25	6	1	1	N/A	N/A	N/A
1	m577 25	6	1	1	N/A	N/A	N/A
1	m577 25	6	1	1	N/A	N/A	N/A
1	m577 25	6	1	1	N/A	N/A	N/A
1	m577 25	6	1	1	N/A	N/A	N/A
1	m577 25	6	1	1	N/A	N/A	N/A
1	m577 25	6	1	1	N/A	N/A	N/A
1	m577 25	6	1	1	N/A	N/A	N/A
1	m577 25	8	1	1	N/A	N/A	N/A
1	m577 25	8	1	1	N/A	N/A	N/A
1	m577 25	8	1	1	N/A	N/A	N/A
1	m577 25	8	1	1	N/A	N/A	N/A
1	m577 25	8	1	0	N/A	N/A	N/A
1	m577 25	8	1	0	N/A	N/A	N/A
1	m577 25	8	1	0	N/A	N/A	N/A
1	m577 25	8	1	0	N/A	N/A	N/A
1	m577 25	10	1	0	N/A	N/A	N/A
1	m577 25	10	1	0	N/A	N/A	N/A
1	m577 25	10	1	0	N/A	N/A	N/A
1	m577 25	10	1	0	N/A	N/A	N/A
1	m577 25	12	1	0	N/A	N/A	N/A
1	m577 25	12	1	0	N/A	N/A	N/A
1	m577 25	12	1	0	N/A	N/A	N/A
1	m577 25	12	1	0	N/A	N/A	N/A
1	m577 25	12	1	0	N/A	N/A	N/A
1	m577 25	12	1	0	N/A	N/A	N/A
1	m577 25	12	1	0	N/A	N/A	N/A
1	m577 25	12	1	0	N/A	N/A	N/A
1	m577 25	12	1	0	N/A	N/A	N/A
1	m577 25	12	1	0	N/A	N/A	N/A
1	m577 25	14	1	0	N/A	N/A	N/A
1	m577 25	14	1	0	N/A	N/A	N/A
1	m577 25	14	1	0	N/A	N/A	N/A
1	m577 25	14	1	0	N/A	N/A	N/A
1	m577 25	16	1	0	N/A	N/A	N/A
1	m577 25	16	1	0	N/A	N/A	N/A
1	m577 25	16	1	0	N/A	N/A	N/A
1	m577 25	18	1	0	N/A	N/A	N/A
1	m577 25	18	1	0	N/A	N/A	N/A
1	m577 25	18	1	0	N/A	N/A	N/A
1	m577 25	18	1	0	N/A	N/A	N/A
1	m577 25	18	1	0	N/A	N/A	N/A
1	m577 25	20	1	0	N/A	N/A	N/A
1	m577 25	20	1	0	N/A	N/A	N/A
1	m577 25	22	1	0	N/A	N/A	N/A
1	m577 25	22	1	0	N/A	N/A	N/A
1	m577 25	24	1	0	N/A	N/A	N/A
1	m577 25	26	1	0	N/A	N/A	N/A
1	m577 25	26	1	0	N/A	N/A	N/A
1	m577 25	30	1	0	N/A	N/A	N/A
1	m577 25	30	1	0	N/A	N/A	N/A
1	m577 25	32	1	0	N/A	N/A	N/A
1	m577 25	32	1	0	N/A	N/A	N/A
1	m577 25	34	1	0	N/A	N/A	N/A
1	m577 25	34	1	0	N/A	N/A	N/A
1	m577 25	36	1	0	N/A	N/A	N/A
1	m577 25	36	1	0	N/A	N/A	N/A
1	m577 25	38	1	0	N/A	N/A	N/A
1	m577 25	40	1	0	N/A	N/A	N/A
1	m577 25	40	1	0	N/A	N/A	N/A
1	m577 25	40	1	0	N/A	N/A	N/A
1	m577 25	40	1	0	N/A	N/A	N/A
1	m577 25	42	1	0	N/A	N/A	N/A
1	m577 25	42	1	0	N/A	N/A	N/A
1	m577 25	42	1	0	N/A	N/A	N/A
1	m577 25	42	1	0	N/A	N/A	N/A
1	m577 25	44	1	0	N/A	N/A	N/A
1	m577 25	44	1	0	N/A	N/A	N/A
1	m577 25	44	1	0	N/A	N/A	N/A
1	m577 25	44	1	0	N/A	N/A	N/A
1	m577 25	44	1	0	N/A	N/A	N/A
1	m577 25	46	1	0	N/A	N/A	N/A
1	m577 25	46	1	0	N/A	N/A	N/A
1	m577 25	46	1	0	N/A	N/A	N/A
1	m577 25	46	1	0	N/A	N/A	N/A
1	m577 25	46	1	0	N/A	N/A	N/A
1	m577 25	46	1	0	N/A	N/A	N/A
1	m577 25	46	1	0	N/A	N/A	N/A
1	m577 25	48	1	0	N/A	N/A	N/A
1	m577 25	48	1	0	N/A	N/A	N/A
1	m577 25	48	1	0	N/A	N/A	N/A
1	m577 25	50	1	0	N/A	N/A	N/A
1	m577 25	54	1	0	N/A	N/A	N/A
1	m577 25 carb	4	1	1	N/A	N/A	N/A
1	m577 25 carb	4	1	1	N/A	N/A	N/A
1	m577 25 carb	4	1	1	N/A	N/A	N/A
1	m577 25 carb	4	1	1	N/A	N/A	N/A
1	m577 25 carb	4	1	1	N/A	N/A	N/A
1	m577 25 carb	4	1	1	N/A	N/A	N/A
1	m577 25 carb	4	1	1	N/A	N/A	N/A
1	m577 25 carb	4	1	1	N/A	N/A	N/A
1	m577 25 carb	4	1	1	N/A	N/A	N/A
1	m577 25 carb	4	1	1	N/A	N/A	N/A
1	m577 25 carb	4	1	1	N/A	N/A	N/A
1	m577 25 carb	4	1	1	N/A	N/A	N/A
1	m577 25 carb	4	1	1	N/A	N/A	N/A
1	m577 25 carb	4	1	1	N/A	N/A	N/A
1	m577 25 carb	6	1	1	N/A	N/A	N/A
1	m577 25 carb	6	1	1	N/A	N/A	N/A
1	m577 25 carb	6	1	1	N/A	N/A	N/A
1	m577 25 carb	6	1	1	N/A	N/A	N/A
1	m577 25 carb	6	1	1	N/A	N/A	N/A
1	m577 25 carb	6	1	1	N/A	N/A	N/A
1	m577 25 carb	6	1	1	N/A	N/A	N/A
1	m577 25 carb	6	1	1	N/A	N/A	N/A
1	m577 25 carb	6	1	1	N/A	N/A	N/A
1	m577 25 carb	6	1	1	N/A	N/A	N/A
1	m577 25 carb	6	1	1	N/A	N/A	N/A
1	m577 25 carb	6	1	1	N/A	N/A	N/A
1	m577 25 carb	6	1	1	N/A	N/A	N/A
1	m577 25 carb	8	1	0	N/A	N/A	N/A
1	m577 25 carb	10	1	0	N/A	N/A	N/A
1	m577 25 carb	10	1	0	N/A	N/A	N/A
1	m577 25 carb	10	1	0	N/A	N/A	N/A
1	m577 25 carb	10	1	0	N/A	N/A	N/A
1	m577 25 carb	10	1	0	N/A	N/A	N/A
1	m577 25 carb	12	1	0	N/A	N/A	N/A
1	m577 25 carb	16	1	0	N/A	N/A	N/A
1	m577 25 carb	18	1	0	N/A	N/A	N/A
1	m577 25 carb	20	1	0	N/A	N/A	N/A
1	m577 25 carb	20	1	0	N/A	N/A	N/A
1	m577 25 carb	22	1	0	N/A	N/A	N/A
1	m577 25 carb	26	1	0	N/A	N/A	N/A
1	m577 25 carb	28	1	0	N/A	N/A	N/A
1	m577 25 carb	28	1	0	N/A	N/A	N/A
1	m577 25 carb	32	1	0	N/A	N/A	N/A
1	m577 25 carb	32	1	0	N/A	N/A	N/A
1	m577 25 carb	36	1	0	N/A	N/A	N/A
1	m577 25 carb	36	1	0	N/A	N/A	N/A
1	m577 25 carb	38	1	0	N/A	N/A	N/A
1	m577 25 carb	38	1	0	N/A	N/A	N/A
1	m577 25 carb	40	1	0	N/A	N/A	N/A
1	m577 25 carb	40	1	0	N/A	N/A	N/A
1	m577 25 carb	40	1	0	N/A	N/A	N/A
1	m577 25 carb	42	1	0	N/A	N/A	N/A
1	m577 25 carb	42	1	0	N/A	N/A	N/A
1	m577 25 carb	42	1	0	N/A	N/A	N/A
1	m577 25 carb	42	1	0	N/A	N/A	N/A
1	m577 25 carb	44	1	0	N/A	N/A	N/A
1	m577 25 carb	44	1	0	N/A	N/A	N/A
1	m577 25 carb	44	1	0	N/A	N/A	N/A
1	m577 25 carb	46	1	0	N/A	N/A	N/A
1	m577 25 carb	46	1	0	N/A	N/A	N/A
1	m577 25 carb	46	1	0	N/A	N/A	N/A
1	m577 25 carb	46	1	0	N/A	N/A	N/A
1	m577 25 carb	48	1	0	N/A	N/A	N/A
1	m577 25 carb	48	1	0	N/A	N/A	N/A
1	m577 25 carb	48	1	0	N/A	N/A	N/A
1	m577 25 carb	48	1	0	N/A	N/A	N/A
1	m577 25 carb	48	1	0	N/A	N/A	N/A
1	m577 25 carb	48	1	0	N/A	N/A	N/A
1	m577 25 carb	48	1	0	N/A	N/A	N/A
1	m577 25 carb	48	1	0	N/A	N/A	N/A
1	m577 25 carb	48	1	0	N/A	N/A	N/A
1	m577 25 carb	48	1	0	N/A	N/A	N/A
1	m577 25 carb	48	1	0	N/A	N/A	N/A
1	m577 25 carb	48	1	0	N/A	N/A	N/A
1	m577 25 carb	48	1	0	N/A	N/A	N/A
1	m577 25 carb	48	1	0	N/A	N/A	N/A
1	m577 25 carb	48	1	0	N/A	N/A	N/A
1	m577 25 carb	48	1	0	N/A	N/A	N/A
1	m577 25 carb	48	1	0	N/A	N/A	N/A
1	m577 25 carb	50	1	0	N/A	N/A	N/A
1	m577 25 carb	50	1	0	N/A	N/A	N/A
1	m577 25 carb	50	1	0	N/A	N/A	N/A
1	m577 25 carb	50	1	0	N/A	N/A	N/A
1	m577 25 carb	50	1	0	N/A	N/A	N/A
1	m577 25 carb	50	1	0	N/A	N/A	N/A
1	m577 25 carb	50	1	0	N/A	N/A	N/A
1	m577 25 carb	52	1	0	N/A	N/A	N/A
1	m577 25 carb	52	1	0	N/A	N/A	N/A
1	m577 25 carb	52	1	0	N/A	N/A	N/A
1	m577 25 carb	52	1	0	N/A	N/A	N/A
1	m577 25 carb	52	1	0	N/A	N/A	N/A
1	m577 25 carb	54	1	0	N/A	N/A	N/A
1	m577 25 carb	54	1	0	N/A	N/A	N/A
1	m577 25 carb	54	1	0	N/A	N/A	N/A
1	m577 25 carb	54	1	0	N/A	N/A	N/A
1	m577 25 carb	54	1	0	N/A	N/A	N/A
1	m577 25 carb	54	1	0	N/A	N/A	N/A
1	m577 25 carb	54	1	0	N/A	N/A	N/A
1	m577 25 carb	54	1	0	N/A	N/A	N/A
1	m577 25 carb	56	1	0	N/A	N/A	N/A
1	m577 25 carb	56	1	0	N/A	N/A	N/A
1	m577 25 carb	56	1	0	N/A	N/A	N/A
1	m577 25 carb	56	1	0	N/A	N/A	N/A
1	m577 25 carb	56	1	0	N/A	N/A	N/A
1	m577 25 carb	58	1	0	N/A	N/A	N/A
1	e1370 15	4	1	1	N/A	N/A	N/A
1	e1370 15	6	1	1	N/A	N/A	N/A
1	e1370 15	6	1	1	N/A	N/A	N/A
1	e1370 15	6	1	1	N/A	N/A	N/A
1	e1370 15	8	1	1	N/A	N/A	N/A
1	e1370 15	8	1	1	N/A	N/A	N/A
1	e1370 15	8	1	1	N/A	N/A	N/A
1	e1370 15	8	1	1	N/A	N/A	N/A
1	e1370 15	8	1	1	N/A	N/A	N/A
1	e1370 15	8	1	1	N/A	N/A	N/A
1	e1370 15	8	1	1	N/A	N/A	N/A
1	e1370 15	8	1	1	N/A	N/A	N/A
1	e1370 15	12	1	0	N/A	N/A	N/A
1	e1370 15	16	1	1	N/A	N/A	N/A
1	e1370 15	18	1	0	N/A	N/A	N/A
1	e1370 15	24	1	0	N/A	N/A	N/A
1	e1370 15	24	1	0	N/A	N/A	N/A
1	e1370 15	24	1	0	N/A	N/A	N/A
1	e1370 15	24	1	0	N/A	N/A	N/A
1	e1370 15	24	1	0	N/A	N/A	N/A
1	e1370 15	24	1	0	N/A	N/A	N/A
1	e1370 15	28	1	0	N/A	N/A	N/A
1	e1370 15	28	1	0	N/A	N/A	N/A
1	e1370 15	28	1	0	N/A	N/A	N/A
1	e1370 15	28	1	0	N/A	N/A	N/A
1	e1370 15	28	1	0	N/A	N/A	N/A
1	e1370 15	28	1	0	N/A	N/A	N/A
1	e1370 15	28	1	0	N/A	N/A	N/A
1	e1370 15	30	1	0	N/A	N/A	N/A
1	e1370 15	30	1	0	N/A	N/A	N/A
1	e1370 15	32	1	0	N/A	N/A	N/A
1	e1370 15	32	1	0	N/A	N/A	N/A
1	e1370 15	32	1	0	N/A	N/A	N/A
1	e1370 15	32	1	0	N/A	N/A	N/A
1	e1370 15	32	1	0	N/A	N/A	N/A
1	e1370 15	32	1	0	N/A	N/A	N/A
1	e1370 15	32	1	0	N/A	N/A	N/A
1	e1370 15	34	1	0	N/A	N/A	N/A
1	e1370 15	34	1	0	N/A	N/A	N/A
1	e1370 15	34	1	0	N/A	N/A	N/A
1	e1370 15	34	1	0	N/A	N/A	N/A
1	e1370 15	34	1	0	N/A	N/A	N/A
1	e1370 15	34	1	0	N/A	N/A	N/A
1	e1370 15	34	1	0	N/A	N/A	N/A
1	e1370 15	34	1	0	N/A	N/A	N/A
1	e1370 15	34	1	0	N/A	N/A	N/A
1	e1370 15	36	1	0	N/A	N/A	N/A
1	e1370 15	36	1	0	N/A	N/A	N/A
1	e1370 15	36	1	0	N/A	N/A	N/A
1	e1370 15	36	1	0	N/A	N/A	N/A
1	e1370 15	36	1	0	N/A	N/A	N/A
1	e1370 15	36	1	0	N/A	N/A	N/A
1	e1370 15	36	1	0	N/A	N/A	N/A
1	e1370 15	36	1	0	N/A	N/A	N/A
1	e1370 15	36	1	0	N/A	N/A	N/A
1	e1370 15	36	1	0	N/A	N/A	N/A
1	e1370 15	38	1	0	N/A	N/A	N/A
1	e1370 15	38	1	0	N/A	N/A	N/A
1	e1370 15	38	1	0	N/A	N/A	N/A
1	e1370 15	38	1	0	N/A	N/A	N/A
1	e1370 15	38	1	0	N/A	N/A	N/A
1	e1370 15	38	1	0	N/A	N/A	N/A
1	e1370 15	38	1	0	N/A	N/A	N/A
1	e1370 15	38	1	0	N/A	N/A	N/A
1	e1370 15	38	1	0	N/A	N/A	N/A
1	e1370 15	40	1	0	N/A	N/A	N/A
1	e1370 15	40	1	0	N/A	N/A	N/A
1	e1370 15	40	1	0	N/A	N/A	N/A
1	e1370 15	42	1	0	N/A	N/A	N/A
1	e1370 15	42	1	0	N/A	N/A	N/A
1	e1370 15	42	1	0	N/A	N/A	N/A
1	e1370 15	42	1	0	N/A	N/A	N/A
1	e1370 15	42	1	0	N/A	N/A	N/A
1	e1370 15	42	1	0	N/A	N/A	N/A
1	e1370 15	44	1	0	N/A	N/A	N/A
1	e1370 15	44	1	0	N/A	N/A	N/A
1	e1370 15	44	1	0	N/A	N/A	N/A
1	e1370 15	44	1	0	N/A	N/A	N/A
1	e1370 15	44	1	0	N/A	N/A	N/A
1	e1370 15	46	1	0	N/A	N/A	N/A
1	e1370 15	46	1	0	N/A	N/A	N/A
1	e1370 15	46	1	0	N/A	N/A	N/A
1	e1370 15	46	1	0	N/A	N/A	N/A
1	e1370 15	46	1	0	N/A	N/A	N/A
1	e1370 15	48	1	0	N/A	N/A	N/A
1	e1370 15	48	1	0	N/A	N/A	N/A
1	e1370 15	48	1	0	N/A	N/A	N/A
1	e1370 15	48	1	0	N/A	N/A	N/A
1	e1370 15	48	1	0	N/A	N/A	N/A
1	e1370 15	50	1	0	N/A	N/A	N/A
1	e1370 15	52	1	0	N/A	N/A	N/A
1	e1370 15	52	1	0	N/A	N/A	N/A
1	e1370 15	52	1	0	N/A	N/A	N/A
1	e1370 15	54	1	0	N/A	N/A	N/A
1	e1370 15	54	1	0	N/A	N/A	N/A
1	e1370 15	54	1	0	N/A	N/A	N/A
1	e1370 15	54	1	0	N/A	N/A	N/A
1	e1370 15	58	1	0	N/A	N/A	N/A
1	e1370 15	58	1	0	N/A	N/A	N/A
1	e1370 15	58	1	0	N/A	N/A	N/A
1	e1370 15	58	1	0	N/A	N/A	N/A
1	e1370 15	58	1	0	N/A	N/A	N/A
1	e1370 15	62	1	0	N/A	N/A	N/A
1	e1370 15	64	1	0	N/A	N/A	N/A
1	e1370 15	68	1	0	N/A	N/A	N/A
1	e1370 15	68	1	0	N/A	N/A	N/A
1	e1370 15	72	1	0	N/A	N/A	N/A
1	e1370 20	2	1	1	N/A	N/A	N/A
1	e1370 20	2	1	1	N/A	N/A	N/A
1	e1370 20	2	1	1	N/A	N/A	N/A
1	e1370 20	2	1	1	N/A	N/A	N/A
1	e1370 20	2	1	1	N/A	N/A	N/A
1	e1370 20	4	1	1	N/A	N/A	N/A
1	e1370 20	6	1	1	N/A	N/A	N/A
1	e1370 20	6	1	1	N/A	N/A	N/A
1	e1370 20	6	1	1	N/A	N/A	N/A
1	e1370 20	6	1	1	N/A	N/A	N/A
1	e1370 20	6	1	1	N/A	N/A	N/A
1	e1370 20	6	1	1	N/A	N/A	N/A
1	e1370 20	6	1	1	N/A	N/A	N/A
1	e1370 20	6	1	1	N/A	N/A	N/A
1	e1370 20	6	1	1	N/A	N/A	N/A
1	e1370 20	8	1	1	N/A	N/A	N/A
1	e1370 20	8	1	1	N/A	N/A	N/A
1	e1370 20	12	1	0	N/A	N/A	N/A
1	e1370 20	18	1	0	N/A	N/A	N/A
1	e1370 20	20	1	0	N/A	N/A	N/A
1	e1370 20	20	1	0	N/A	N/A	N/A
1	e1370 20	22	1	0	N/A	N/A	N/A
1	e1370 20	22	1	0	N/A	N/A	N/A
1	e1370 20	22	1	0	N/A	N/A	N/A
1	e1370 20	24	1	0	N/A	N/A	N/A
1	e1370 20	24	1	0	N/A	N/A	N/A
1	e1370 20	24	1	0	N/A	N/A	N/A
1	e1370 20	24	1	0	N/A	N/A	N/A
1	e1370 20	24	1	0	N/A	N/A	N/A
1	e1370 20	26	1	0	N/A	N/A	N/A
1	e1370 20	28	1	0	N/A	N/A	N/A
1	e1370 20	28	1	0	N/A	N/A	N/A
1	e1370 20	28	1	0	N/A	N/A	N/A
1	e1370 20	28	1	0	N/A	N/A	N/A
1	e1370 20	30	1	0	N/A	N/A	N/A
1	e1370 20	30	1	0	N/A	N/A	N/A
1	e1370 20	30	1	0	N/A	N/A	N/A
1	e1370 20	30	1	0	N/A	N/A	N/A
1	e1370 20	30	1	0	N/A	N/A	N/A
1	e1370 20	30	1	0	N/A	N/A	N/A
1	e1370 20	30	1	0	N/A	N/A	N/A
1	e1370 20	30	1	0	N/A	N/A	N/A
1	e1370 20	32	1	0	N/A	N/A	N/A
1	e1370 20	32	1	0	N/A	N/A	N/A
1	e1370 20	32	1	0	N/A	N/A	N/A
1	e1370 20	32	1	0	N/A	N/A	N/A
1	e1370 20	32	1	0	N/A	N/A	N/A
1	e1370 20	34	1	0	N/A	N/A	N/A
1	e1370 20	34	1	0	N/A	N/A	N/A
1	e1370 20	34	1	0	N/A	N/A	N/A
1	e1370 20	34	1	0	N/A	N/A	N/A
1	e1370 20	34	1	0	N/A	N/A	N/A
1	e1370 20	34	1	0	N/A	N/A	N/A
1	e1370 20	34	1	0	N/A	N/A	N/A
1	e1370 20	34	1	0	N/A	N/A	N/A
1	e1370 20	34	1	0	N/A	N/A	N/A
1	e1370 20	36	1	0	N/A	N/A	N/A
1	e1370 20	36	1	0	N/A	N/A	N/A
1	e1370 20	36	1	0	N/A	N/A	N/A
1	e1370 20	36	1	0	N/A	N/A	N/A
1	e1370 20	36	1	0	N/A	N/A	N/A
1	e1370 20	36	1	0	N/A	N/A	N/A
1	e1370 20	38	1	0	N/A	N/A	N/A
1	e1370 20	38	1	0	N/A	N/A	N/A
1	e1370 20	38	1	0	N/A	N/A	N/A
1	e1370 20	38	1	0	N/A	N/A	N/A
1	e1370 20	38	1	0	N/A	N/A	N/A
1	e1370 20	40	1	0	N/A	N/A	N/A
1	e1370 20	40	1	0	N/A	N/A	N/A
1	e1370 20	40	1	0	N/A	N/A	N/A
1	e1370 20	40	1	0	N/A	N/A	N/A
1	e1370 20	40	1	0	N/A	N/A	N/A
1	e1370 20	40	1	0	N/A	N/A	N/A
1	e1370 20	42	1	0	N/A	N/A	N/A
1	e1370 20	42	1	0	N/A	N/A	N/A
1	e1370 20	42	1	0	N/A	N/A	N/A
1	e1370 20	42	1	0	N/A	N/A	N/A
1	e1370 20	42	1	0	N/A	N/A	N/A
1	e1370 20	42	1	0	N/A	N/A	N/A
1	e1370 20	42	1	0	N/A	N/A	N/A
1	e1370 20	42	1	0	N/A	N/A	N/A
1	e1370 20	42	1	0	N/A	N/A	N/A
1	e1370 20	44	1	1	N/A	N/A	N/A
1	e1370 20	46	1	0	N/A	N/A	N/A
1	e1370 20	46	1	0	N/A	N/A	N/A
1	e1370 20	46	1	0	N/A	N/A	N/A
1	e1370 20	46	1	0	N/A	N/A	N/A
1	e1370 20	48	1	1	N/A	N/A	N/A
1	e1370 20	48	1	0	N/A	N/A	N/A
1	e1370 20	48	1	0	N/A	N/A	N/A
1	e1370 20	48	1	0	N/A	N/A	N/A
1	e1370 20	48	1	0	N/A	N/A	N/A
1	e1370 20	50	1	0	N/A	N/A	N/A
1	e1370 20	50	1	0	N/A	N/A	N/A
1	e1370 20	52	1	0	N/A	N/A	N/A
1	e1370 20	52	1	0	N/A	N/A	N/A
1	e1370 20	52	1	0	N/A	N/A	N/A
1	e1370 20	54	1	0	N/A	N/A	N/A
1	e1370 20	54	1	0	N/A	N/A	N/A
1	e1370 20	56	1	0	N/A	N/A	N/A
1	e1370 20	56	1	0	N/A	N/A	N/A
1	e1370 20	56	1	0	N/A	N/A	N/A
1	e1370 20	56	1	0	N/A	N/A	N/A
1	e1370 20	58	1	0	N/A	N/A	N/A
1	e1370 20	62	1	0	N/A	N/A	N/A
1	e1370 20	62	1	0	N/A	N/A	N/A
1	e1370 20	76	1	0	N/A	N/A	N/A
1	e1370 20	78	1	0	N/A	N/A	N/A
1	e1370 20	78	1	0	N/A	N/A	N/A
1	e1370 25	2	1	1	N/A	N/A	N/A
1	e1370 25	2	1	1	N/A	N/A	N/A
1	e1370 25	2	1	1	N/A	N/A	N/A
1	e1370 25	2	1	1	N/A	N/A	N/A
1	e1370 25	2	1	1	N/A	N/A	N/A
1	e1370 25	2	1	1	N/A	N/A	N/A
1	e1370 25	2	1	1	N/A	N/A	N/A
1	e1370 25	2	1	1	N/A	N/A	N/A
1	e1370 25	2	1	1	N/A	N/A	N/A
1	e1370 25	2	1	1	N/A	N/A	N/A
1	e1370 25	4	1	1	N/A	N/A	N/A
1	e1370 25	4	1	1	N/A	N/A	N/A
1	e1370 25	4	1	1	N/A	N/A	N/A
1	e1370 25	4	1	1	N/A	N/A	N/A
1	e1370 25	4	1	1	N/A	N/A	N/A
1	e1370 25	4	1	1	N/A	N/A	N/A
1	e1370 25	4	1	1	N/A	N/A	N/A
1	e1370 25	4	1	1	N/A	N/A	N/A
1	e1370 25	4	1	1	N/A	N/A	N/A
1	e1370 25	4	1	1	N/A	N/A	N/A
1	e1370 25	4	1	1	N/A	N/A	N/A
1	e1370 25	4	1	1	N/A	N/A	N/A
1	e1370 25	4	1	1	N/A	N/A	N/A
1	e1370 25	4	1	1	N/A	N/A	N/A
1	e1370 25	4	1	1	N/A	N/A	N/A
1	e1370 25	4	1	1	N/A	N/A	N/A
1	e1370 25	4	1	1	N/A	N/A	N/A
1	e1370 25	4	1	1	N/A	N/A	N/A
1	e1370 25	4	1	1	N/A	N/A	N/A
1	e1370 25	4	1	1	N/A	N/A	N/A
1	e1370 25	6	1	1	N/A	N/A	N/A
1	e1370 25	6	1	1	N/A	N/A	N/A
1	e1370 25	6	1	1	N/A	N/A	N/A
1	e1370 25	6	1	1	N/A	N/A	N/A
1	e1370 25	8	1	1	N/A	N/A	N/A
1	e1370 25	8	1	1	N/A	N/A	N/A
1	e1370 25	8	1	1	N/A	N/A	N/A
1	e1370 25	8	1	1	N/A	N/A	N/A
1	e1370 25	8	1	1	N/A	N/A	N/A
1	e1370 25	10	1	1	N/A	N/A	N/A
1	e1370 25	10	1	0	N/A	N/A	N/A
1	e1370 25	10	1	0	N/A	N/A	N/A
1	e1370 25	10	1	0	N/A	N/A	N/A
1	e1370 25	10	1	0	N/A	N/A	N/A
1	e1370 25	12	1	1	N/A	N/A	N/A
1	e1370 25	12	1	1	N/A	N/A	N/A
1	e1370 25	12	1	1	N/A	N/A	N/A
1	e1370 25	12	1	0	N/A	N/A	N/A
1	e1370 25	12	1	0	N/A	N/A	N/A
1	e1370 25	14	1	1	N/A	N/A	N/A
1	e1370 25	14	1	1	N/A	N/A	N/A
1	e1370 25	14	1	1	N/A	N/A	N/A
1	e1370 25	14	1	0	N/A	N/A	N/A
1	e1370 25	16	1	1	N/A	N/A	N/A
1	e1370 25	16	1	1	N/A	N/A	N/A
1	e1370 25	16	1	0	N/A	N/A	N/A
1	e1370 25	16	1	0	N/A	N/A	N/A
1	e1370 25	18	1	0	N/A	N/A	N/A
1	e1370 25	20	1	1	N/A	N/A	N/A
1	e1370 25	20	1	1	N/A	N/A	N/A
1	e1370 25	20	1	1	N/A	N/A	N/A
1	e1370 25	22	1	1	N/A	N/A	N/A
1	e1370 25	22	1	1	N/A	N/A	N/A
1	e1370 25	22	1	1	N/A	N/A	N/A
1	e1370 25	24	1	1	N/A	N/A	N/A
1	e1370 25	26	1	0	N/A	N/A	N/A
1	e1370 25	28	1	1	N/A	N/A	N/A
1	e1370 25	28	1	0	N/A	N/A	N/A
1	e1370 25	30	1	0	N/A	N/A	N/A
1	e1370 25	30	1	0	N/A	N/A	N/A
1	e1370 25	30	1	0	N/A	N/A	N/A
1	e1370 25	30	1	0	N/A	N/A	N/A
1	e1370 25	32	1	0	N/A	N/A	N/A
1	e1370 25	34	1	0	N/A	N/A	N/A
1	e1370 25	34	1	0	N/A	N/A	N/A
1	e1370 25	34	1	0	N/A	N/A	N/A
1	e1370 25	36	1	1	N/A	N/A	N/A
1	e1370 25	36	1	0	N/A	N/A	N/A
1	e1370 25	36	1	0	N/A	N/A	N/A
1	e1370 25	38	1	1	N/A	N/A	N/A
1	e1370 25	38	1	0	N/A	N/A	N/A
1	e1370 25	40	1	1	N/A	N/A	N/A
1	e1370 25	40	1	0	N/A	N/A	N/A
1	e1370 25	40	1	0	N/A	N/A	N/A
1	e1370 25	42	1	0	N/A	N/A	N/A
1	e1370 25	42	1	0	N/A	N/A	N/A
1	e1370 25	42	1	0	N/A	N/A	N/A
1	e1370 25	42	1	0	N/A	N/A	N/A
1	e1370 25	44	1	1	N/A	N/A	N/A
1	e1370 25	44	1	0	N/A	N/A	N/A
1	e1370 25	44	1	0	N/A	N/A	N/A
1	e1370 25	44	1	0	N/A	N/A	N/A
1	e1370 25	44	1	0	N/A	N/A	N/A
1	e1370 25	44	1	0	N/A	N/A	N/A
1	e1370 25	44	1	0	N/A	N/A	N/A
1	e1370 25	46	1	1	N/A	N/A	N/A
1	e1370 25	46	1	0	N/A	N/A	N/A
1	e1370 25	46	1	0	N/A	N/A	N/A
1	e1370 25	48	1	0	N/A	N/A	N/A
1	e1370 25	50	1	0	N/A	N/A	N/A
1	e1370 25	50	1	0	N/A	N/A	N/A
1	e1370 25	52	1	0	N/A	N/A	N/A
1	e1370 25	56	1	0	N/A	N/A	N/A
1	e1370 25	56	1	0	N/A	N/A	N/A
1	e1370 25	56	1	0	N/A	N/A	N/A
1	e1370 25	66	1	0	N/A	N/A	N/A
1	e1370 15 carb	2	1	1	N/A	N/A	N/A
1	e1370 15 carb	4	1	1	N/A	N/A	N/A
1	e1370 15 carb	4	1	1	N/A	N/A	N/A
1	e1370 15 carb	6	1	1	N/A	N/A	N/A
1	e1370 15 carb	6	1	1	N/A	N/A	N/A
1	e1370 15 carb	6	1	1	N/A	N/A	N/A
1	e1370 15 carb	8	1	1	N/A	N/A	N/A
1	e1370 15 carb	8	1	1	N/A	N/A	N/A
1	e1370 15 carb	8	1	1	N/A	N/A	N/A
1	e1370 15 carb	8	1	1	N/A	N/A	N/A
1	e1370 15 carb	8	1	1	N/A	N/A	N/A
1	e1370 15 carb	8	1	1	N/A	N/A	N/A
1	e1370 15 carb	10	1	1	N/A	N/A	N/A
1	e1370 15 carb	12	1	1	N/A	N/A	N/A
1	e1370 15 carb	14	1	1	N/A	N/A	N/A
1	e1370 15 carb	14	1	0	N/A	N/A	N/A
1	e1370 15 carb	16	1	1	N/A	N/A	N/A
1	e1370 15 carb	20	1	1	N/A	N/A	N/A
1	e1370 15 carb	22	1	1	N/A	N/A	N/A
1	e1370 15 carb	34	1	0	N/A	N/A	N/A
1	e1370 15 carb	36	1	0	N/A	N/A	N/A
1	e1370 15 carb	38	1	0	N/A	N/A	N/A
1	e1370 15 carb	40	1	0	N/A	N/A	N/A
1	e1370 15 carb	42	1	1	N/A	N/A	N/A
1	e1370 15 carb	42	1	0	N/A	N/A	N/A
1	e1370 15 carb	42	1	0	N/A	N/A	N/A
1	e1370 15 carb	42	1	0	N/A	N/A	N/A
1	e1370 15 carb	44	1	0	N/A	N/A	N/A
1	e1370 15 carb	44	1	0	N/A	N/A	N/A
1	e1370 15 carb	44	1	0	N/A	N/A	N/A
1	e1370 15 carb	46	1	0	N/A	N/A	N/A
1	e1370 15 carb	48	1	0	N/A	N/A	N/A
1	e1370 15 carb	50	1	0	N/A	N/A	N/A
1	e1370 15 carb	50	1	0	N/A	N/A	N/A
1	e1370 15 carb	50	1	0	N/A	N/A	N/A
1	e1370 15 carb	52	1	0	N/A	N/A	N/A
1	e1370 15 carb	52	1	0	N/A	N/A	N/A
1	e1370 15 carb	52	1	0	N/A	N/A	N/A
1	e1370 15 carb	54	1	1	N/A	N/A	N/A
1	e1370 15 carb	56	1	1	N/A	N/A	N/A
1	e1370 15 carb	56	1	0	N/A	N/A	N/A
1	e1370 15 carb	56	1	0	N/A	N/A	N/A
1	e1370 15 carb	56	1	0	N/A	N/A	N/A
1	e1370 15 carb	58	1	0	N/A	N/A	N/A
1	e1370 15 carb	58	1	0	N/A	N/A	N/A
1	e1370 15 carb	60	1	0	N/A	N/A	N/A
1	e1370 15 carb	60	1	0	N/A	N/A	N/A
1	e1370 15 carb	62	1	0	N/A	N/A	N/A
1	e1370 15 carb	62	1	0	N/A	N/A	N/A
1	e1370 15 carb	64	1	0	N/A	N/A	N/A
1	e1370 15 carb	66	1	0	N/A	N/A	N/A
1	e1370 15 carb	68	1	0	N/A	N/A	N/A
1	e1370 15 carb	68	1	0	N/A	N/A	N/A
1	e1370 15 carb	68	1	0	N/A	N/A	N/A
1	e1370 15 carb	68	1	0	N/A	N/A	N/A
1	e1370 15 carb	70	1	0	N/A	N/A	N/A
1	e1370 15 carb	70	1	0	N/A	N/A	N/A
1	e1370 15 carb	70	1	0	N/A	N/A	N/A
1	e1370 15 carb	70	1	0	N/A	N/A	N/A
1	e1370 15 carb	70	1	0	N/A	N/A	N/A
1	e1370 15 carb	72	1	0	N/A	N/A	N/A
1	e1370 15 carb	72	1	0	N/A	N/A	N/A
1	e1370 15 carb	72	1	0	N/A	N/A	N/A
1	e1370 15 carb	72	1	0	N/A	N/A	N/A
1	e1370 15 carb	74	1	0	N/A	N/A	N/A
1	e1370 15 carb	74	1	0	N/A	N/A	N/A
1	e1370 15 carb	74	1	0	N/A	N/A	N/A
1	e1370 15 carb	74	1	0	N/A	N/A	N/A
1	e1370 15 carb	74	1	0	N/A	N/A	N/A
1	e1370 15 carb	76	1	0	N/A	N/A	N/A
1	e1370 15 carb	76	1	0	N/A	N/A	N/A
1	e1370 15 carb	76	1	0	N/A	N/A	N/A
1	e1370 15 carb	76	1	0	N/A	N/A	N/A
1	e1370 15 carb	76	1	0	N/A	N/A	N/A
1	e1370 15 carb	78	1	0	N/A	N/A	N/A
1	e1370 15 carb	78	1	0	N/A	N/A	N/A
1	e1370 15 carb	78	1	0	N/A	N/A	N/A
1	e1370 15 carb	78	1	0	N/A	N/A	N/A
1	e1370 15 carb	78	1	0	N/A	N/A	N/A
1	e1370 15 carb	78	1	0	N/A	N/A	N/A
1	e1370 15 carb	80	1	0	N/A	N/A	N/A
1	e1370 15 carb	80	1	0	N/A	N/A	N/A
1	e1370 15 carb	80	1	0	N/A	N/A	N/A
1	e1370 15 carb	80	1	0	N/A	N/A	N/A
1	e1370 15 carb	80	1	0	N/A	N/A	N/A
1	e1370 15 carb	80	1	0	N/A	N/A	N/A
1	e1370 15 carb	80	1	0	N/A	N/A	N/A
1	e1370 15 carb	82	1	0	N/A	N/A	N/A
1	e1370 15 carb	82	1	0	N/A	N/A	N/A
1	e1370 15 carb	82	1	0	N/A	N/A	N/A
1	e1370 15 carb	84	1	0	N/A	N/A	N/A
1	e1370 15 carb	86	1	0	N/A	N/A	N/A
1	e1370 15 carb	88	1	0	N/A	N/A	N/A
1	e1370 15 carb	88	1	0	N/A	N/A	N/A
1	e1370 15 carb	90	1	0	N/A	N/A	N/A
1	e1370 15 carb	90	1	0	N/A	N/A	N/A
1	e1370 15 carb	92	1	0	N/A	N/A	N/A
1	e1370 15 carb	92	1	0	N/A	N/A	N/A
1	e1370 15 carb	94	1	0	N/A	N/A	N/A
1	e1370 15 carb	96	1	0	N/A	N/A	N/A
1	e1370 15 carb	96	1	0	N/A	N/A	N/A
1	e1370 15 carb	98	1	0	N/A	N/A	N/A
1	e1370 15 carb	98	1	0	N/A	N/A	N/A
1	e1370 15 carb	102	1	0	N/A	N/A	N/A
1	e1370 15 carb	104	1	0	N/A	N/A	N/A
1	e1370 15 carb	106	1	0	N/A	N/A	N/A
1	e1370 15 carb	108	1	0	N/A	N/A	N/A
1	e1370 20 carb	2	1	1	N/A	N/A	N/A
1	e1370 20 carb	2	1	1	N/A	N/A	N/A
1	e1370 20 carb	2	1	1	N/A	N/A	N/A
1	e1370 20 carb	2	1	1	N/A	N/A	N/A
1	e1370 20 carb	2	1	1	N/A	N/A	N/A
1	e1370 20 carb	4	1	1	N/A	N/A	N/A
1	e1370 20 carb	6	1	1	N/A	N/A	N/A
1	e1370 20 carb	6	1	1	N/A	N/A	N/A
1	e1370 20 carb	6	1	1	N/A	N/A	N/A
1	e1370 20 carb	6	1	1	N/A	N/A	N/A
1	e1370 20 carb	6	1	1	N/A	N/A	N/A
1	e1370 20 carb	6	1	1	N/A	N/A	N/A
1	e1370 20 carb	6	1	1	N/A	N/A	N/A
1	e1370 20 carb	6	1	1	N/A	N/A	N/A
1	e1370 20 carb	8	1	1	N/A	N/A	N/A
1	e1370 20 carb	8	1	1	N/A	N/A	N/A
1	e1370 20 carb	12	1	1	N/A	N/A	N/A
1	e1370 20 carb	14	1	1	N/A	N/A	N/A
1	e1370 20 carb	18	1	0	N/A	N/A	N/A
1	e1370 20 carb	20	1	0	N/A	N/A	N/A
1	e1370 20 carb	22	1	0	N/A	N/A	N/A
1	e1370 20 carb	24	1	0	N/A	N/A	N/A
1	e1370 20 carb	28	1	0	N/A	N/A	N/A
1	e1370 20 carb	28	1	0	N/A	N/A	N/A
1	e1370 20 carb	28	1	0	N/A	N/A	N/A
1	e1370 20 carb	28	1	0	N/A	N/A	N/A
1	e1370 20 carb	30	1	0	N/A	N/A	N/A
1	e1370 20 carb	32	1	0	N/A	N/A	N/A
1	e1370 20 carb	32	1	0	N/A	N/A	N/A
1	e1370 20 carb	32	1	0	N/A	N/A	N/A
1	e1370 20 carb	32	1	0	N/A	N/A	N/A
1	e1370 20 carb	32	1	0	N/A	N/A	N/A
1	e1370 20 carb	32	1	0	N/A	N/A	N/A
1	e1370 20 carb	34	1	0	N/A	N/A	N/A
1	e1370 20 carb	34	1	0	N/A	N/A	N/A
1	e1370 20 carb	34	1	0	N/A	N/A	N/A
1	e1370 20 carb	36	1	1	N/A	N/A	N/A
1	e1370 20 carb	36	1	0	N/A	N/A	N/A
1	e1370 20 carb	36	1	0	N/A	N/A	N/A
1	e1370 20 carb	36	1	0	N/A	N/A	N/A
1	e1370 20 carb	38	1	0	N/A	N/A	N/A
1	e1370 20 carb	40	1	0	N/A	N/A	N/A
1	e1370 20 carb	40	1	0	N/A	N/A	N/A
1	e1370 20 carb	40	1	0	N/A	N/A	N/A
1	e1370 20 carb	40	1	0	N/A	N/A	N/A
1	e1370 20 carb	40	1	0	N/A	N/A	N/A
1	e1370 20 carb	40	1	0	N/A	N/A	N/A
1	e1370 20 carb	40	1	0	N/A	N/A	N/A
1	e1370 20 carb	40	1	0	N/A	N/A	N/A
1	e1370 20 carb	42	1	1	N/A	N/A	N/A
1	e1370 20 carb	42	1	0	N/A	N/A	N/A
1	e1370 20 carb	42	1	0	N/A	N/A	N/A
1	e1370 20 carb	46	1	0	N/A	N/A	N/A
1	e1370 20 carb	46	1	0	N/A	N/A	N/A
1	e1370 20 carb	46	1	0	N/A	N/A	N/A
1	e1370 20 carb	48	1	1	N/A	N/A	N/A
1	e1370 20 carb	48	1	0	N/A	N/A	N/A
1	e1370 20 carb	50	1	0	N/A	N/A	N/A
1	e1370 20 carb	50	1	0	N/A	N/A	N/A
1	e1370 20 carb	50	1	0	N/A	N/A	N/A
1	e1370 20 carb	52	1	0	N/A	N/A	N/A
1	e1370 20 carb	52	1	0	N/A	N/A	N/A
1	e1370 20 carb	52	1	0	N/A	N/A	N/A
1	e1370 20 carb	52	1	0	N/A	N/A	N/A
1	e1370 20 carb	52	1	0	N/A	N/A	N/A
1	e1370 20 carb	52	1	0	N/A	N/A	N/A
1	e1370 20 carb	52	1	0	N/A	N/A	N/A
1	e1370 20 carb	52	1	0	N/A	N/A	N/A
1	e1370 20 carb	54	1	0	N/A	N/A	N/A
1	e1370 20 carb	54	1	0	N/A	N/A	N/A
1	e1370 20 carb	56	1	0	N/A	N/A	N/A
1	e1370 20 carb	56	1	0	N/A	N/A	N/A
1	e1370 20 carb	56	1	0	N/A	N/A	N/A
1	e1370 20 carb	56	1	0	N/A	N/A	N/A
1	e1370 20 carb	56	1	0	N/A	N/A	N/A
1	e1370 20 carb	56	1	0	N/A	N/A	N/A
1	e1370 20 carb	58	1	0	N/A	N/A	N/A
1	e1370 20 carb	60	1	0	N/A	N/A	N/A
1	e1370 20 carb	62	1	0	N/A	N/A	N/A
1	e1370 20 carb	62	1	0	N/A	N/A	N/A
1	e1370 20 carb	62	1	0	N/A	N/A	N/A
1	e1370 20 carb	64	1	0	N/A	N/A	N/A
1	e1370 20 carb	64	1	0	N/A	N/A	N/A
1	e1370 20 carb	66	1	0	N/A	N/A	N/A
1	e1370 20 carb	66	1	0	N/A	N/A	N/A
1	e1370 20 carb	66	1	0	N/A	N/A	N/A
1	e1370 20 carb	70	1	0	N/A	N/A	N/A
1	e1370 20 carb	72	1	0	N/A	N/A	N/A
1	e1370 20 carb	72	1	0	N/A	N/A	N/A
1	e1370 20 carb	76	1	0	N/A	N/A	N/A
1	e1370 20 carb	78	1	0	N/A	N/A	N/A
1	e1370 20 carb	80	1	0	N/A	N/A	N/A
1	e1370 20 carb	80	1	0	N/A	N/A	N/A
1	e1370 20 carb	82	1	0	N/A	N/A	N/A
1	e1370 20 carb	84	1	0	N/A	N/A	N/A
1	e1370 20 carb	84	1	0	N/A	N/A	N/A
1	e1370 20 carb	84	1	0	N/A	N/A	N/A
1	e1370 20 carb	84	1	0	N/A	N/A	N/A
1	e1370 20 carb	86	1	0	N/A	N/A	N/A
1	e1370 20 carb	92	1	0	N/A	N/A	N/A
1	e1370 20 carb	94	1	0	N/A	N/A	N/A
1	e1370 20 carb	94	1	0	N/A	N/A	N/A
1	e1370 20 carb	100	1	0	N/A	N/A	N/A
1	e1370 20 carb	104	1	0	N/A	N/A	N/A
1	e1370 20 carb	106	1	0	N/A	N/A	N/A
1	e1370 20 carb	110	1	0	N/A	N/A	N/A
1	e1370 20 carb	110	1	0	N/A	N/A	N/A
1	e1370 20 carb	112	1	0	N/A	N/A	N/A
1	e1370 25 carb	2	1	1	N/A	N/A	N/A
1	e1370 25 carb	2	1	1	N/A	N/A	N/A
1	e1370 25 carb	2	1	1	N/A	N/A	N/A
1	e1370 25 carb	2	1	1	N/A	N/A	N/A
1	e1370 25 carb	2	1	1	N/A	N/A	N/A
1	e1370 25 carb	4	1	1	N/A	N/A	N/A
1	e1370 25 carb	4	1	1	N/A	N/A	N/A
1	e1370 25 carb	4	1	1	N/A	N/A	N/A
1	e1370 25 carb	4	1	1	N/A	N/A	N/A
1	e1370 25 carb	4	1	1	N/A	N/A	N/A
1	e1370 25 carb	4	1	1	N/A	N/A	N/A
1	e1370 25 carb	4	1	1	N/A	N/A	N/A
1	e1370 25 carb	4	1	1	N/A	N/A	N/A
1	e1370 25 carb	4	1	1	N/A	N/A	N/A
1	e1370 25 carb	4	1	1	N/A	N/A	N/A
1	e1370 25 carb	4	1	1	N/A	N/A	N/A
1	e1370 25 carb	6	1	1	N/A	N/A	N/A
1	e1370 25 carb	6	1	1	N/A	N/A	N/A
1	e1370 25 carb	6	1	1	N/A	N/A	N/A
1	e1370 25 carb	8	1	1	N/A	N/A	N/A
1	e1370 25 carb	8	1	1	N/A	N/A	N/A
1	e1370 25 carb	8	1	1	N/A	N/A	N/A
1	e1370 25 carb	14	1	1	N/A	N/A	N/A
1	e1370 25 carb	14	1	1	N/A	N/A	N/A
1	e1370 25 carb	16	1	1	N/A	N/A	N/A
1	e1370 25 carb	18	1	1	N/A	N/A	N/A
1	e1370 25 carb	20	1	0	N/A	N/A	N/A
1	e1370 25 carb	24	1	1	N/A	N/A	N/A
1	e1370 25 carb	24	1	0	N/A	N/A	N/A
1	e1370 25 carb	30	1	1	N/A	N/A	N/A
1	e1370 25 carb	32	1	0	N/A	N/A	N/A
1	e1370 25 carb	40	1	1	N/A	N/A	N/A
1	e1370 25 carb	42	1	0	N/A	N/A	N/A
1	e1370 25 carb	42	1	0	N/A	N/A	N/A
1	e1370 25 carb	42	1	0	N/A	N/A	N/A
1	e1370 25 carb	44	1	0	N/A	N/A	N/A
1	e1370 25 carb	46	1	0	N/A	N/A	N/A
1	e1370 25 carb	46	1	0	N/A	N/A	N/A
1	e1370 25 carb	48	1	0	N/A	N/A	N/A
1	e1370 25 carb	52	1	0	N/A	N/A	N/A
1	e1370 25 carb	52	1	0	N/A	N/A	N/A
1	e1370 25 carb	54	1	1	N/A	N/A	N/A
1	e1370 25 carb	54	1	0	N/A	N/A	N/A
1	e1370 25 carb	54	1	0	N/A	N/A	N/A
1	e1370 25 carb	54	1	0	N/A	N/A	N/A
1	e1370 25 carb	56	1	0	N/A	N/A	N/A
1	e1370 25 carb	56	1	0	N/A	N/A	N/A
1	e1370 25 carb	56	1	0	N/A	N/A	N/A
1	e1370 25 carb	56	1	0	N/A	N/A	N/A
1	e1370 25 carb	58	1	0	N/A	N/A	N/A
1	e1370 25 carb	58	1	0	N/A	N/A	N/A
1	e1370 25 carb	58	1	0	N/A	N/A	N/A
1	e1370 25 carb	58	1	0	N/A	N/A	N/A
1	e1370 25 carb	58	1	0	N/A	N/A	N/A
1	e1370 25 carb	60	1	0	N/A	N/A	N/A
1	e1370 25 carb	60	1	0	N/A	N/A	N/A
1	e1370 25 carb	60	1	0	N/A	N/A	N/A
1	e1370 25 carb	62	1	0	N/A	N/A	N/A
1	e1370 25 carb	62	1	0	N/A	N/A	N/A
1	e1370 25 carb	62	1	0	N/A	N/A	N/A
1	e1370 25 carb	62	1	0	N/A	N/A	N/A
1	e1370 25 carb	64	1	0	N/A	N/A	N/A
1	e1370 25 carb	64	1	0	N/A	N/A	N/A
1	e1370 25 carb	64	1	0	N/A	N/A	N/A
1	e1370 25 carb	64	1	0	N/A	N/A	N/A
1	e1370 25 carb	66	1	0	N/A	N/A	N/A
1	e1370 25 carb	66	1	0	N/A	N/A	N/A
1	e1370 25 carb	66	1	0	N/A	N/A	N/A
1	e1370 25 carb	66	1	0	N/A	N/A	N/A
1	e1370 25 carb	66	1	0	N/A	N/A	N/A
1	e1370 25 carb	68	1	0	N/A	N/A	N/A
1	e1370 25 carb	68	1	0	N/A	N/A	N/A
1	e1370 25 carb	68	1	0	N/A	N/A	N/A
1	e1370 25 carb	68	1	0	N/A	N/A	N/A
1	e1370 25 carb	68	1	0	N/A	N/A	N/A
1	e1370 25 carb	68	1	0	N/A	N/A	N/A
1	e1370 25 carb	68	1	0	N/A	N/A	N/A
1	e1370 25 carb	68	1	0	N/A	N/A	N/A
1	e1370 25 carb	70	1	0	N/A	N/A	N/A
1	e1370 25 carb	70	1	0	N/A	N/A	N/A
1	e1370 25 carb	70	1	0	N/A	N/A	N/A
1	e1370 25 carb	70	1	0	N/A	N/A	N/A
1	e1370 25 carb	70	1	0	N/A	N/A	N/A
1	e1370 25 carb	72	1	0	N/A	N/A	N/A
1	e1370 25 carb	72	1	0	N/A	N/A	N/A
1	e1370 25 carb	72	1	0	N/A	N/A	N/A
1	e1370 25 carb	72	1	0	N/A	N/A	N/A
1	e1370 25 carb	72	1	0	N/A	N/A	N/A
1	e1370 25 carb	72	1	0	N/A	N/A	N/A
1	e1370 25 carb	72	1	0	N/A	N/A	N/A
1	e1370 25 carb	72	1	0	N/A	N/A	N/A
1	e1370 25 carb	74	1	0	N/A	N/A	N/A
1	e1370 25 carb	74	1	0	N/A	N/A	N/A
1	e1370 25 carb	74	1	0	N/A	N/A	N/A
1	e1370 25 carb	74	1	0	N/A	N/A	N/A
1	e1370 25 carb	74	1	0	N/A	N/A	N/A
1	e1370 25 carb	74	1	0	N/A	N/A	N/A
1	e1370 25 carb	76	1	0	N/A	N/A	N/A
1	e1370 25 carb	76	1	0	N/A	N/A	N/A
1	e1370 25 carb	78	1	0	N/A	N/A	N/A
1	e1370 25 carb	78	1	0	N/A	N/A	N/A
1	e1370 25 carb	78	1	0	N/A	N/A	N/A
1	e1370 25 carb	78	1	0	N/A	N/A	N/A
1	e1370 25 carb	80	1	0	N/A	N/A	N/A
1	e1370 25 carb	86	1	0	N/A	N/A	N/A
1	e1368 25	4	1	1	N/A	N/A	N/A
1	e1368 25	4	1	1	N/A	N/A	N/A
1	e1368 25	4	1	1	N/A	N/A	N/A
1	e1368 25	4	1	1	N/A	N/A	N/A
1	e1368 25	4	1	1	N/A	N/A	N/A
1	e1368 25	4	1	1	N/A	N/A	N/A
1	e1368 25	4	1	1	N/A	N/A	N/A
1	e1368 25	4	1	1	N/A	N/A	N/A
1	e1368 25	4	1	1	N/A	N/A	N/A
1	e1368 25	4	1	1	N/A	N/A	N/A
1	e1368 25	6	1	1	N/A	N/A	N/A
1	e1368 25	6	1	1	N/A	N/A	N/A
1	e1368 25	6	1	1	N/A	N/A	N/A
1	e1368 25	6	1	1	N/A	N/A	N/A
1	e1368 25	6	1	1	N/A	N/A	N/A
1	e1368 25	6	1	1	N/A	N/A	N/A
1	e1368 25	6	1	1	N/A	N/A	N/A
1	e1368 25	6	1	1	N/A	N/A	N/A
1	e1368 25	6	1	1	N/A	N/A	N/A
1	e1368 25	8	1	0	N/A	N/A	N/A
1	e1368 25	8	1	0	N/A	N/A	N/A
1	e1368 25	8	1	0	N/A	N/A	N/A
1	e1368 25	8	1	0	N/A	N/A	N/A
1	e1368 25	8	1	0	N/A	N/A	N/A
1	e1368 25	8	1	0	N/A	N/A	N/A
1	e1368 25	8	1	0	N/A	N/A	N/A
1	e1368 25	8	1	0	N/A	N/A	N/A
1	e1368 25	8	1	0	N/A	N/A	N/A
1	e1368 25	8	1	0	N/A	N/A	N/A
1	e1368 25	8	1	0	N/A	N/A	N/A
1	e1368 25	8	1	0	N/A	N/A	N/A
1	e1368 25	8	1	0	N/A	N/A	N/A
1	e1368 25	10	1	1	N/A	N/A	N/A
1	e1368 25	10	1	0	N/A	N/A	N/A
1	e1368 25	10	1	0	N/A	N/A	N/A
1	e1368 25	10	1	0	N/A	N/A	N/A
1	e1368 25	10	1	0	N/A	N/A	N/A
1	e1368 25	10	1	0	N/A	N/A	N/A
1	e1368 25	10	1	0	N/A	N/A	N/A
1	e1368 25	10	1	0	N/A	N/A	N/A
1	e1368 25	10	1	0	N/A	N/A	N/A
1	e1368 25	10	1	0	N/A	N/A	N/A
1	e1368 25	10	1	0	N/A	N/A	N/A
1	e1368 25	10	1	0	N/A	N/A	N/A
1	e1368 25	10	1	0	N/A	N/A	N/A
1	e1368 25	10	1	0	N/A	N/A	N/A
1	e1368 25	10	1	0	N/A	N/A	N/A
1	e1368 25	10	1	0	N/A	N/A	N/A
1	e1368 25	10	1	0	N/A	N/A	N/A
1	e1368 25	10	1	0	N/A	N/A	N/A
1	e1368 25	10	1	0	N/A	N/A	N/A
1	e1368 25	10	1	0	N/A	N/A	N/A
1	e1368 25	10	1	0	N/A	N/A	N/A
1	e1368 25	10	1	0	N/A	N/A	N/A
1	e1368 25	12	1	0	N/A	N/A	N/A
1	e1368 25	12	1	0	N/A	N/A	N/A
1	e1368 25	12	1	0	N/A	N/A	N/A
1	e1368 25	12	1	0	N/A	N/A	N/A
1	e1368 25	12	1	0	N/A	N/A	N/A
1	e1368 25	12	1	0	N/A	N/A	N/A
1	e1368 25	12	1	0	N/A	N/A	N/A
1	e1368 25	12	1	0	N/A	N/A	N/A
1	e1368 25	12	1	0	N/A	N/A	N/A
1	e1368 25	12	1	0	N/A	N/A	N/A
1	e1368 25	14	1	0	N/A	N/A	N/A
1	e1368 25	14	1	0	N/A	N/A	N/A
1	e1368 25	14	1	0	N/A	N/A	N/A
1	e1368 25	14	1	0	N/A	N/A	N/A
1	e1368 25	16	1	0	N/A	N/A	N/A
1	e1368 25	16	1	0	N/A	N/A	N/A
1	e1368 25	16	1	0	N/A	N/A	N/A
1	e1368 25	18	1	0	N/A	N/A	N/A
1	e1368 25	18	1	0	N/A	N/A	N/A
1	e1368 25	18	1	0	N/A	N/A	N/A
1	e1368 25	18	1	0	N/A	N/A	N/A
1	e1368 25	20	1	0	N/A	N/A	N/A
1	e1368 25	22	1	0	N/A	N/A	N/A
1	e1368 25	22	1	0	N/A	N/A	N/A
1	e1368 25	22	1	0	N/A	N/A	N/A
1	e1368 25	22	1	0	N/A	N/A	N/A
1	e1368 25	22	1	0	N/A	N/A	N/A
1	e1368 25	24	1	0	N/A	N/A	N/A
1	e1368 25	24	1	0	N/A	N/A	N/A
1	e1368 25	24	1	0	N/A	N/A	N/A
1	e1368 25	24	1	0	N/A	N/A	N/A
1	e1368 25	26	1	0	N/A	N/A	N/A
1	e1368 25	26	1	0	N/A	N/A	N/A
1	e1368 25	26	1	0	N/A	N/A	N/A
1	e1368 25	26	1	0	N/A	N/A	N/A
1	e1368 25	28	1	0	N/A	N/A	N/A
1	e1368 25	28	1	0	N/A	N/A	N/A
1	e1368 25	28	1	0	N/A	N/A	N/A
1	e1368 25	30	1	0	N/A	N/A	N/A
1	e1368 25	30	1	0	N/A	N/A	N/A
1	e1368 25	30	1	0	N/A	N/A	N/A
1	e1368 25	30	1	0	N/A	N/A	N/A
1	e1368 25	30	1	0	N/A	N/A	N/A
[truncated: 4,848 more rows]

## Sheet: Key
Terminology	Definition
N2	wild-type
m577	daf-2(m577)
e1368	daf-2(e1368)
e1370	daf-2(e1370)
15	15˚C
20	20˚C
25	25˚C
carb	carbenicillin
N/A	Data not collected
H-span	Heathspan
G-span	Gerospan
P	Pharyngeal infection
pIC	No pharyngeal infection, but intestinal colonisation
pnIC	No pharyngeal infection and no intestinal colonisation
